# Supplementary material for: ﻿Midget cave spiders (Araneae, Leptonetidae) from Jiangxi and Fujian Province, China
Source: Zookeys. 2024 Jan 18;1189:287–325. doi: 10.3897/zookeys.1189.111041 (PMC10836598; doi:10.3897/zookeys.1189.111041)
Supplement: XML Treatment for Falcileptoneta monodactyla [file zookeys.1189.111041-treatment1.xml]

<!DOCTYPE tp:taxon-treatment
  PUBLIC "-//TaxonX//DTD Taxonomic Treatment Publishing DTD v0 20100105//EN" "tax-treatment-NSO.dtd">
<tp:taxon-treatment xmlns:tp="http://www.plazi.org/taxpub"><tp:treatment-meta><kwd-group><label>Taxon classification</label><kwd>
                <named-content content-type="kingdom">Animalia</named-content>
              </kwd><kwd>
                <named-content content-type="order">Araneae</named-content>
              </kwd><kwd>
                <named-content content-type="family">Leptonetidae</named-content>
              </kwd></kwd-group><mixed-citation publication-type="journal"><person-group><name><surname>Liu</surname><given-names>Bin-Lu</given-names></name><name><surname>Yao</surname><given-names>Yan-bin</given-names></name><name><surname>Jiang</surname><given-names>Zi-Min</given-names></name><name><surname>Xiao</surname><given-names>Yong-hong</given-names></name><name><surname>Liu</surname><given-names>Ke-Ke</given-names></name></person-group><article-title>﻿Midget cave spiders (<tp:taxon-name><tp:taxon-name-part taxon-name-part-type="order">Araneae</tp:taxon-name-part></tp:taxon-name>, <tp:taxon-name><tp:taxon-name-part taxon-name-part-type="family">Leptonetidae</tp:taxon-name-part></tp:taxon-name>) from Jiangxi and Fujian Province, China</article-title><source>Zookeys</source><day>18</day><month>01</month><year>2024</year><volume>1189</volume><fpage>287</fpage><lpage>325</lpage><pub-id pub-id-type="doi">10.3897/zookeys.1189.111041</pub-id></mixed-citation></tp:treatment-meta><tp:nomenclature><label>﻿</label><tp:taxon-name>
              <object-id xmlns:xlink="http://www.w3.org/1999/xlink" content-type="arpha" xlink:type="simple">D9F72651-5E01-5BF8-A1D0-56F84394662A</object-id>
              <tp:taxon-name-part taxon-name-part-type="genus" reg="Falcileptoneta">Falcileptoneta</tp:taxon-name-part>
              <tp:taxon-name-part taxon-name-part-type="species" reg="monodactyla">monodactyla</tp:taxon-name-part>
            </tp:taxon-name><tp:taxon-authority>(Yin, Wang &amp; Wang, 1984)</tp:taxon-authority><xref ref-type="fig" rid="F1">Figs 1</xref><xref ref-type="fig" rid="F2">, 2</xref><tp:nomenclature-citation-list><tp:nomenclature-citation><tp:taxon-name>
                  <tp:taxon-name-part taxon-name-part-type="genus" reg="Leptoneta">Leptoneta</tp:taxon-name-part>
                  <tp:taxon-name-part taxon-name-part-type="species" reg="monodactyla">monodactyla</tp:taxon-name-part>
                </tp:taxon-name><comment>Yin, Wang &amp; Wang, 1984: 366, fig. 2a−d (holotype male, not examined; Hunan, Yanling); Song 1987: 104, fig. 67 (♂); Song et al. 1999: 51, fig. 21H−I (♂); Yin et al. 2012: 156, fig. 26a−d (♂); <xref ref-type="bibr" rid="B5">Liu et al. 2020</xref>: 3, figs 1A−E, 2A, B, 3A−C (♂).</comment></tp:nomenclature-citation><tp:nomenclature-citation><tp:taxon-name>
                  <tp:taxon-name-part taxon-name-part-type="genus" reg="Falcileptoneta">Falcileptoneta</tp:taxon-name-part>
                  <tp:taxon-name-part taxon-name-part-type="species" reg="monodactyla">monodactyla</tp:taxon-name-part>
                </tp:taxon-name><comment>Wang, Li &amp; Zhu, 2020: 689 (transferred from <tp:taxon-name><tp:taxon-name-part taxon-name-part-type="genus" reg="Leptoneta">Leptoneta</tp:taxon-name-part></tp:taxon-name>).</comment></tp:nomenclature-citation></tp:nomenclature-citation-list></tp:nomenclature><tp:treatment-sec sec-type="material" id="SECID0EZJAC"><title>Material examined.</title><p>1 ♂, <named-content xmlns:xlink="http://www.w3.org/1999/xlink" content-type="dwc:verbatimCoordinates" xlink:type="simple"><named-content content-type="geo-json" specific-use="{&#34;type&#34;:&#34;Point&#34;,&#34;coordinates&#34;:[115.988617,26.511567]}" id="NCID0ECKAC" xlink:type="simple">26°30'41.64"N, 115°59'19.02"E</named-content></named-content>, 346 m, Jinjing Cave, Cuiweifeng Forest Park, Ningdu County, Ganzhou City, Jiangxi Province, China, 23 January 2021, K. Liu, D. Zhao &amp; Z. Meng leg. (Lep-3).</p><fig id="F1" position="float" orientation="portrait"><object-id xmlns:xlink="http://www.w3.org/1999/xlink" content-type="doi" xlink:type="simple">10.3897/zookeys.1189.111041.figure1</object-id><object-id xmlns:xlink="http://www.w3.org/1999/xlink" content-type="arpha" xlink:type="simple">F963A0A5-7C0C-5E9D-813B-5A076067F3AE</object-id><label>Figure 1.</label><caption><p><italic><tp:taxon-name><tp:taxon-name-part taxon-name-part-type="genus" reg="Falcileptoneta">Falcileptoneta</tp:taxon-name-part><tp:taxon-name-part taxon-name-part-type="species" reg="monodactyla">monodactyla</tp:taxon-name-part></tp:taxon-name></italic> (Yin, Wang &amp; Wang, 1984), male <bold>A</bold> habitus, dorsal view <bold>B</bold> palp, prolateral view <bold>C</bold> same, ventral view <bold>D</bold> same, ventro-retrolateral view <bold>E</bold> same, retrolateral view. Scale bars: 0.1 mm.</p></caption><graphic xmlns:xlink="http://www.w3.org/1999/xlink" xlink:href="zookeys-1189-287_article-111041__-g001.jpg" position="float" orientation="portrait" xlink:type="simple" id="oo_969265.jpg"><uri content-type="original_file" xlink:type="simple">https://binary.pensoft.net/fig/969265</uri></graphic></fig><fig id="F2" position="float" orientation="portrait"><object-id xmlns:xlink="http://www.w3.org/1999/xlink" content-type="doi" xlink:type="simple">10.3897/zookeys.1189.111041.figure2</object-id><object-id xmlns:xlink="http://www.w3.org/1999/xlink" content-type="arpha" xlink:type="simple">23E2E29C-741E-57BA-B4A8-0EC4FA1412ED</object-id><label>Figure 2.</label><caption><p>SEM micrographs of <italic><tp:taxon-name><tp:taxon-name-part taxon-name-part-type="genus" reg="Falcileptoneta">Falcileptoneta</tp:taxon-name-part><tp:taxon-name-part taxon-name-part-type="species" reg="monodactyla">monodactyla</tp:taxon-name-part></tp:taxon-name></italic> (Yin, Wang &amp; Wang, 1984), male right palp <bold>A</bold> tibial apophysis, retrolateral view <bold>B</bold> same, detail tip of tibial apophysis and spine, retrolateral view <bold>C</bold> tegular apophysis, ventral view.</p></caption><graphic xmlns:xlink="http://www.w3.org/1999/xlink" xlink:href="zookeys-1189-287_article-111041__-g002.jpg" position="float" orientation="portrait" xlink:type="simple" id="oo_969266.jpg"><uri content-type="original_file" xlink:type="simple">https://binary.pensoft.net/fig/969266</uri></graphic></fig></tp:treatment-sec><tp:treatment-sec sec-type="diagnosis" id="SECID0EHMAC"><title>Diagnosis and description.</title><p>See <xref ref-type="bibr" rid="B5">Liu et al. (2020)</xref> for both sexes.</p></tp:treatment-sec><tp:treatment-sec sec-type="distribution" id="SECID0ERMAC"><title>Distribution.</title><p>Known from Jiangxi (new record) and Hunan (<xref ref-type="bibr" rid="B5">Liu et al. 2020</xref>), China (Fig. <xref ref-type="fig" rid="F29">29</xref>).</p></tp:treatment-sec><tp:treatment-sec><!--Section generated to contain objects referenced in tp:taxon-treatment.--><fig id="F29" position="float" orientation="portrait"><object-id xmlns:xlink="http://www.w3.org/1999/xlink" content-type="doi" xlink:type="simple">10.3897/zookeys.1189.111041.figure29</object-id><object-id xmlns:xlink="http://www.w3.org/1999/xlink" content-type="arpha" xlink:type="simple">E544D3D4-C4B5-5121-A71A-6D7923F386B5</object-id><label>Figure 29.</label><caption><p>Records of <italic><tp:taxon-name><tp:taxon-name-part taxon-name-part-type="genus" reg="Falcileptoneta">Falcileptoneta</tp:taxon-name-part><tp:taxon-name-part taxon-name-part-type="species" reg="monodactyla">monodactyla</tp:taxon-name-part></tp:taxon-name></italic> (Yin, Wang &amp; Wang, 1984), <italic><tp:taxon-name><tp:taxon-name-part taxon-name-part-type="genus" reg="Leptonetela">Leptonetela</tp:taxon-name-part><tp:taxon-name-part taxon-name-part-type="species" reg="dawu">dawu</tp:taxon-name-part></tp:taxon-name></italic> sp. nov., <italic><tp:taxon-name><tp:taxon-name-part taxon-name-part-type="genus" reg="Leptonetela">L.</tp:taxon-name-part><tp:taxon-name-part taxon-name-part-type="species" reg="yuanhaoi">yuanhaoi</tp:taxon-name-part></tp:taxon-name></italic> sp. nov. and <italic><tp:taxon-name><tp:taxon-name-part taxon-name-part-type="genus" reg="Leptonetela">L.</tp:taxon-name-part><tp:taxon-name-part taxon-name-part-type="species" reg="zuojiashan">zuojiashan</tp:taxon-name-part></tp:taxon-name></italic> sp. nov. from Jiangxi; <italic><tp:taxon-name><tp:taxon-name-part taxon-name-part-type="genus" reg="Longileptoneta">Longileptoneta</tp:taxon-name-part><tp:taxon-name-part taxon-name-part-type="species" reg="guadunensis">guadunensis</tp:taxon-name-part></tp:taxon-name></italic> sp. nov., <italic><tp:taxon-name><tp:taxon-name-part taxon-name-part-type="genus" reg="Longileptoneta">L.</tp:taxon-name-part><tp:taxon-name-part taxon-name-part-type="species" reg="huboliao">huboliao</tp:taxon-name-part></tp:taxon-name></italic> sp. nov., <italic><tp:taxon-name><tp:taxon-name-part taxon-name-part-type="genus" reg="Longileptoneta">L.</tp:taxon-name-part><tp:taxon-name-part taxon-name-part-type="species" reg="jiaxiani">jiaxiani</tp:taxon-name-part></tp:taxon-name></italic> sp. nov., <italic><tp:taxon-name><tp:taxon-name-part taxon-name-part-type="genus" reg="Longileptoneta">L.</tp:taxon-name-part><tp:taxon-name-part taxon-name-part-type="species" reg="letuensis">letuensis</tp:taxon-name-part></tp:taxon-name></italic> sp. nov., <italic><tp:taxon-name><tp:taxon-name-part taxon-name-part-type="genus" reg="Longileptoneta">L.</tp:taxon-name-part><tp:taxon-name-part taxon-name-part-type="species" reg="renzhouensis">renzhouensis</tp:taxon-name-part></tp:taxon-name></italic> sp. nov., <italic><tp:taxon-name><tp:taxon-name-part taxon-name-part-type="genus" reg="Longileptoneta">L.</tp:taxon-name-part><tp:taxon-name-part taxon-name-part-type="species" reg="tianmenensis">tianmenensis</tp:taxon-name-part></tp:taxon-name></italic> sp. nov., and <italic><tp:taxon-name><tp:taxon-name-part taxon-name-part-type="genus" reg="Pararana">Pararana</tp:taxon-name-part><tp:taxon-name-part taxon-name-part-type="species" reg="mingxuani">mingxuani</tp:taxon-name-part></tp:taxon-name></italic> sp. nov. from Fujian, China.</p></caption><graphic xmlns:xlink="http://www.w3.org/1999/xlink" xlink:href="zookeys-1189-287_article-111041__-g029.jpg" position="float" orientation="portrait" xlink:type="simple" id="oo_969293.jpg"><uri content-type="original_file" xlink:type="simple">https://binary.pensoft.net/fig/969293</uri></graphic></fig></tp:treatment-sec><ref-list><ref id="B5"><mixed-citation xmlns:xlink="http://www.w3.org/1999/xlink" xlink:type="simple"><person-group><name name-style="western"><surname>Liu</surname><given-names>JX</given-names></name><name name-style="western"><surname>Huang</surname><given-names>ZG</given-names></name><name name-style="western"><surname>Xu</surname><given-names>X</given-names></name><name name-style="western"><surname>Yin</surname><given-names>HQ</given-names></name></person-group> (<year>2020</year>) <article-title>Redescription of types of three species of <tp:taxon-name><tp:taxon-name-part taxon-name-part-type="family">Leptonetidae</tp:taxon-name-part></tp:taxon-name> Simon, 1890 from China (<tp:taxon-name><tp:taxon-name-part taxon-name-part-type="class">Arachnida</tp:taxon-name-part></tp:taxon-name>, <tp:taxon-name><tp:taxon-name-part taxon-name-part-type="order">Araneae</tp:taxon-name-part></tp:taxon-name>).</article-title><source>ZooKeys</source><volume>1000</volume>: <fpage>1</fpage>–<lpage>17</lpage>. <ext-link xlink:href="10.3897/zookeys.1000.57660" ext-link-type="doi" xlink:type="simple">https://doi.org/10.3897/zookeys.1000.57660</ext-link></mixed-citation></ref></ref-list></tp:taxon-treatment>
