# Supplementary material for: ﻿Midget cave spiders (Araneae, Leptonetidae) from Jiangxi and Fujian Province, China
Source: Zookeys. 2024 Jan 18;1189:287–325. doi: 10.3897/zookeys.1189.111041 (PMC10836598; doi:10.3897/zookeys.1189.111041)
Supplement: XML Treatment for Leptonetela dawu [file zookeys.1189.111041-treatment2.xml]

<!DOCTYPE tp:taxon-treatment
  PUBLIC "-//TaxonX//DTD Taxonomic Treatment Publishing DTD v0 20100105//EN" "tax-treatment-NSO.dtd">
<tp:taxon-treatment xmlns:tp="http://www.plazi.org/taxpub"><tp:treatment-meta><kwd-group><label>Taxon classification</label><kwd>
                <named-content content-type="kingdom">Animalia</named-content>
              </kwd><kwd>
                <named-content content-type="order">Araneae</named-content>
              </kwd><kwd>
                <named-content content-type="family">Leptonetidae</named-content>
              </kwd></kwd-group><mixed-citation publication-type="journal"><person-group><name><surname>Liu</surname><given-names>Bin-Lu</given-names></name><name><surname>Yao</surname><given-names>Yan-bin</given-names></name><name><surname>Jiang</surname><given-names>Zi-Min</given-names></name><name><surname>Xiao</surname><given-names>Yong-hong</given-names></name><name><surname>Liu</surname><given-names>Ke-Ke</given-names></name></person-group><article-title>﻿Midget cave spiders (<tp:taxon-name><tp:taxon-name-part taxon-name-part-type="order">Araneae</tp:taxon-name-part></tp:taxon-name>, <tp:taxon-name><tp:taxon-name-part taxon-name-part-type="family">Leptonetidae</tp:taxon-name-part></tp:taxon-name>) from Jiangxi and Fujian Province, China</article-title><source>Zookeys</source><day>18</day><month>01</month><year>2024</year><volume>1189</volume><fpage>287</fpage><lpage>325</lpage><pub-id pub-id-type="doi">10.3897/zookeys.1189.111041</pub-id></mixed-citation></tp:treatment-meta><tp:nomenclature><label>﻿</label><tp:taxon-name>
              <object-id xmlns:xlink="http://www.w3.org/1999/xlink" content-type="arpha" xlink:type="simple">2B7841B1-A5A4-5262-9F21-257763940615</object-id>
              <tp:taxon-name-part taxon-name-part-type="genus" reg="Leptonetela">Leptonetela</tp:taxon-name-part>
              <tp:taxon-name-part taxon-name-part-type="species" reg="dawu">dawu</tp:taxon-name-part>
              <object-id xmlns:xlink="http://www.w3.org/1999/xlink" content-type="zoobank" xlink:type="simple">https://zoobank.org/106D7200-E479-4F1C-A997-B1D976CC70E4</object-id>
            </tp:taxon-name><tp:taxon-authority>Yao &amp; Liu</tp:taxon-authority><tp:taxon-status xmlns:xlink="http://www.w3.org/1999/xlink" xlink:type="simple">sp. nov.</tp:taxon-status><xref ref-type="fig" rid="F3">Figs 3</xref><xref ref-type="fig" rid="F4">, 4</xref><xref ref-type="fig" rid="F8">, 8A–D Vernacular name: 大乌小弱蛛</xref></tp:nomenclature><tp:treatment-sec sec-type="material" id="SECID0ECPAC"><title>Material examined.</title><p><bold><italic>Holotype</italic></bold>: ♂, <bold>China</bold>: Jiangxi Province, Ji’an City, Qingyuan District, Donggu Town, Dawu Mountain, <named-content xmlns:xlink="http://www.w3.org/1999/xlink" content-type="dwc:verbatimCoordinates" xlink:type="simple"><named-content content-type="geo-json" specific-use="{&#34;type&#34;:&#34;Point&#34;,&#34;coordinates&#34;:[115.418831,26.680192]}" id="NCID0ESPAC" xlink:type="simple">26°40'48.69"N, 115°25'07.79"E</named-content></named-content>, 1031 m, 25.X.2020, K. Liu, Y. Ying &amp; S. Yuan leg. (Lep-8). <bold><italic>Paratype</italic></bold>: 7 ♂, 2 ♀, the same data as the holotype (Lep-8).</p></tp:treatment-sec><tp:treatment-sec sec-type="diagnosis" id="SECID0E1PAC"><title>Diagnosis.</title><p>The male of this species is similar to <italic><tp:taxon-name><tp:taxon-name-part taxon-name-part-type="genus" reg="Leptonetela">Leptonetela</tp:taxon-name-part><tp:taxon-name-part taxon-name-part-type="species" reg="sexdentata">sexdentata</tp:taxon-name-part></tp:taxon-name></italic> Wang &amp; Li, 2011 (see <xref ref-type="bibr" rid="B8">Wang and Li 2011</xref>: 15, figs 53A–D) in having a tongue-shaped prolateral lobe, but can be distinguished from it by dorsal habitus with obvious black-brown stripes (vs pale in <italic><tp:taxon-name><tp:taxon-name-part taxon-name-part-type="genus" reg="Leptonetela">L.</tp:taxon-name-part><tp:taxon-name-part taxon-name-part-type="species" reg="sexdentata">sexdentata</tp:taxon-name-part></tp:taxon-name></italic>) and the foot-shaped median apophysis (vs square-shaped) (Figs <xref ref-type="fig" rid="F3">3</xref>, <xref ref-type="fig" rid="F8">8A–D</xref>). Females resemble that of <italic><tp:taxon-name><tp:taxon-name-part taxon-name-part-type="genus" reg="Leptonetela">Leptonetela</tp:taxon-name-part><tp:taxon-name-part taxon-name-part-type="species" reg="rudong">rudong</tp:taxon-name-part></tp:taxon-name></italic> Wang &amp; Li, 2017 (see <xref ref-type="bibr" rid="B9">Wang et al. 2017</xref>: 362, fig. 31C) in having a sub-rectangular atrium, but can be separated from it by the spermathecal stalk with seven spirals (vs six) and the slightly curved spermathecae (vs straight) (Fig. <xref ref-type="fig" rid="F4">4C</xref>).</p><fig id="F3" position="float" orientation="portrait"><object-id xmlns:xlink="http://www.w3.org/1999/xlink" content-type="doi" xlink:type="simple">10.3897/zookeys.1189.111041.figure3</object-id><object-id xmlns:xlink="http://www.w3.org/1999/xlink" content-type="arpha" xlink:type="simple">42BE8199-82E1-5D02-A49C-8C02C1797694</object-id><label>Figure 3.</label><caption><p><italic><tp:taxon-name><tp:taxon-name-part taxon-name-part-type="genus" reg="Leptonetela">Leptonetela</tp:taxon-name-part><tp:taxon-name-part taxon-name-part-type="species" reg="dawu">dawu</tp:taxon-name-part></tp:taxon-name></italic> sp. nov., male holotype <bold>A</bold> habitus, dorsal view <bold>B</bold> palp, prolateral view <bold>C</bold> same, ventral view <bold>D</bold> same, retrolateral view. Abbreviations: Con – conductor, Em – embolus, MA – medial apophysis, PL – prolateral lobe. Scale bars: 0.2 mm (<bold>A</bold>); 0.1 mm (<bold>B–D</bold>).</p></caption><graphic xmlns:xlink="http://www.w3.org/1999/xlink" xlink:href="zookeys-1189-287_article-111041__-g003.jpg" position="float" orientation="portrait" xlink:type="simple" id="oo_969267.jpg"><uri content-type="original_file" xlink:type="simple">https://binary.pensoft.net/fig/969267</uri></graphic></fig></tp:treatment-sec><tp:treatment-sec sec-type="description" id="SECID0E1CAE"><title>Description.</title><p><bold>Male</bold> (holotype). Habitus as in Fig. <xref ref-type="fig" rid="F3">3A</xref>. Total length 1.75. Carapace 0.82 long, 0.76 wide. Eye sizes and interdistances: ALE 0.09, PME 0.08, PLE 0.09; ALE–PME 0.12, PLE–PLE 0.11, PLE–PME 0.03; AER 0.17, PER 0.22. Clypeus 0.12 high. Chelicerae (Fig. <xref ref-type="fig" rid="F3">3A</xref>) with ten promarginal and five retromarginal teeth. Sternum shield-shaped, longer than wide, posterior end arch-shaped, smooth. Leg measurements: I 4.30 (1.13, 0.25, 1.21, 0.98, 0.73); II 3.32 (1.01, 0.19, 0.80, 0.74, 0.58); III 3.07 (1.00, 0.18, 0.68, 0.74, 0.47); IV 3.74 (0.97, 0.21, 1.06, 0.94, 0.56). Pedicel 0.12. Abdomen 0.98 long, 0.77 wide.</p><p><bold><italic>Coloration</italic></bold> (Fig. <xref ref-type="fig" rid="F3">3A</xref>). Carapace yellow to dark brown, with radial, dark brown, mottled markings on lateral margin and mottled stripes medially. Chelicerae, endites, labium, and sternum yellow-brown. Legs yellow, with distinct annulations. Abdomen pale to dark brown, with five dark chevron-shaped stripes.</p><p><bold><italic>Palp</italic></bold> (Figs <xref ref-type="fig" rid="F3">3B–D</xref>, <xref ref-type="fig" rid="F8">8A–D</xref>). Tibia with four long setae retrolaterally, the basal one thick, two short spines distally; cymbium with one thick, conspicuous spine prolaterally, one short, thick spine retrolaterally, and one long spine distally. Tip of bulb: prolateral lobe finger-like; median apophysis relatively long, foot-shaped, distal margin with ten teeth, the retrolateral one very large with blunt tip; conductor long, membranous, apically curved; embolus spine-like, very short, under the conductor.</p><p><bold>Female</bold> (paratype). Total length 1.85. Carapace 0.89 long, 0.73 wide. Eye sizes and interdistances (Fig. <xref ref-type="fig" rid="F4">4A</xref>): ALE 0.09, PME 0.08, PLE 0.08; ALE–PME 0.10, PLE–PLE 0.11, PLE–PME 0.03; AER 0.16, PER 0.21. Clypeus 0.11 high. Chelicerae (Fig. <xref ref-type="fig" rid="F4">4B</xref>) with nine promarginal and five retromarginal teeth. Leg measurements: I (1.21, 0.28, other segments broken); II 3.19 (0.93, 0.21, 0.82, 0.79, 0.44); III (0.87, 0.24, other segments broken); IV (1.17, 0.18, other segments broken). Pedicel 0.05. Abdomen 1.22 long, 0.95 wide.</p><fig id="F4" position="float" orientation="portrait"><object-id xmlns:xlink="http://www.w3.org/1999/xlink" content-type="doi" xlink:type="simple">10.3897/zookeys.1189.111041.figure4</object-id><object-id xmlns:xlink="http://www.w3.org/1999/xlink" content-type="arpha" xlink:type="simple">CF889058-BBC0-517E-999A-AFF2D48ADE9E</object-id><label>Figure 4.</label><caption><p><italic><tp:taxon-name><tp:taxon-name-part taxon-name-part-type="genus" reg="Leptonetela">Leptonetela</tp:taxon-name-part><tp:taxon-name-part taxon-name-part-type="species" reg="dawu">dawu</tp:taxon-name-part></tp:taxon-name></italic> sp. nov., female paratype <bold>A</bold> habitus, dorsal view <bold>B</bold> same, ventral view <bold>C</bold> vulva, dorsal view. Abbreviations: At – atrium, Spe – spermathecae, SS – spermathecae stalk. Scale bars: 0.1 mm.</p></caption><graphic xmlns:xlink="http://www.w3.org/1999/xlink" xlink:href="zookeys-1189-287_article-111041__-g004.jpg" position="float" orientation="portrait" xlink:type="simple" id="oo_969268.jpg"><uri content-type="original_file" xlink:type="simple">https://binary.pensoft.net/fig/969268</uri></graphic></fig><p><bold><italic>Vulva</italic></bold> (Fig. <xref ref-type="fig" rid="F4">4C</xref>). Internal genitalia with sub-rectangular atrium, finger-like spermathecae, and convoluted spermathecal stalk including six coils.</p></tp:treatment-sec><tp:treatment-sec sec-type="distribution" id="SECID0EZFAE"><title>Distribution.</title><p>Known only from the type locality in Jiangxi Province, China (Fig. <xref ref-type="fig" rid="F29">29</xref>).</p></tp:treatment-sec><tp:treatment-sec sec-type="etymology" id="SECID0EDGAE"><title>Etymology.</title><p>The name is taken from the type locality; noun in apposition.</p></tp:treatment-sec><tp:treatment-sec><!--Section generated to contain objects referenced in tp:taxon-treatment.--><fig id="F8" position="float" orientation="portrait"><object-id xmlns:xlink="http://www.w3.org/1999/xlink" content-type="doi" xlink:type="simple">10.3897/zookeys.1189.111041.figure8</object-id><object-id xmlns:xlink="http://www.w3.org/1999/xlink" content-type="arpha" xlink:type="simple">3FD0A8FA-33F2-5459-A836-FA3610BB0CFF</object-id><label>Figure 8.</label><caption><p>SEM micrographs of male palps, <italic><tp:taxon-name><tp:taxon-name-part taxon-name-part-type="genus" reg="Leptonetela">Leptonetela</tp:taxon-name-part></tp:taxon-name></italic> spp. <bold>A</bold><italic><tp:taxon-name><tp:taxon-name-part taxon-name-part-type="genus" reg="Leptonetela">Leptonetela</tp:taxon-name-part><tp:taxon-name-part taxon-name-part-type="species" reg="dawu">dawu</tp:taxon-name-part></tp:taxon-name></italic> sp. nov., left palp, ventral view <bold>B</bold> same, ventral view <bold>C</bold> same, detail of tegular apophysis, ventral view <bold>D</bold> same, detail of conductor and embolus, ventral view <bold>E</bold><italic><tp:taxon-name><tp:taxon-name-part taxon-name-part-type="genus" reg="Leptonetela">L.</tp:taxon-name-part><tp:taxon-name-part taxon-name-part-type="species" reg="yuanhaoi">yuanhaoi</tp:taxon-name-part></tp:taxon-name></italic> sp. nov., left palp, ventral view <bold>F</bold> same, ventral view <bold>G</bold> same, detail of tegular apophysis, ventral view <bold>H</bold> same, detail of conductor and embolus, ventral view <bold>I</bold><italic><tp:taxon-name><tp:taxon-name-part taxon-name-part-type="genus" reg="Leptonetela">L.</tp:taxon-name-part><tp:taxon-name-part taxon-name-part-type="species" reg="yuanhaoi">yuanhaoi</tp:taxon-name-part></tp:taxon-name></italic> sp. nov., right palp, ventral view <bold>J</bold> same, ventral view <bold>K</bold> same, detail of tegular apophysis, ventral view <bold>L</bold> same, detail of conductor, ventral view <bold>M</bold><italic><tp:taxon-name><tp:taxon-name-part taxon-name-part-type="genus" reg="Leptonetela">L.</tp:taxon-name-part><tp:taxon-name-part taxon-name-part-type="species" reg="zuojiashanensis">zuojiashanensis</tp:taxon-name-part></tp:taxon-name></italic> sp. nov., right palp, tibial spine, prolateral view <bold>N</bold> same, detail of the tip, prolateral view <bold>O</bold> same, bulb, ventral view <bold>P</bold> same, detail of tegular apophysis, ventral view. Abbreviations: Con – conductor, Em – embolus, MA – medial apophysis, PS – prolateral sclerite.</p></caption><graphic xmlns:xlink="http://www.w3.org/1999/xlink" xlink:href="zookeys-1189-287_article-111041__-g008.jpg" position="float" orientation="portrait" xlink:type="simple" id="oo_969272.jpg"><uri content-type="original_file" xlink:type="simple">https://binary.pensoft.net/fig/969272</uri></graphic></fig><fig id="F29" position="float" orientation="portrait"><object-id xmlns:xlink="http://www.w3.org/1999/xlink" content-type="doi" xlink:type="simple">10.3897/zookeys.1189.111041.figure29</object-id><object-id xmlns:xlink="http://www.w3.org/1999/xlink" content-type="arpha" xlink:type="simple">E544D3D4-C4B5-5121-A71A-6D7923F386B5</object-id><label>Figure 29.</label><caption><p>Records of <italic><tp:taxon-name><tp:taxon-name-part taxon-name-part-type="genus" reg="Falcileptoneta">Falcileptoneta</tp:taxon-name-part><tp:taxon-name-part taxon-name-part-type="species" reg="monodactyla">monodactyla</tp:taxon-name-part></tp:taxon-name></italic> (Yin, Wang &amp; Wang, 1984), <italic><tp:taxon-name><tp:taxon-name-part taxon-name-part-type="genus" reg="Leptonetela">Leptonetela</tp:taxon-name-part><tp:taxon-name-part taxon-name-part-type="species" reg="dawu">dawu</tp:taxon-name-part></tp:taxon-name></italic> sp. nov., <italic><tp:taxon-name><tp:taxon-name-part taxon-name-part-type="genus" reg="Leptonetela">L.</tp:taxon-name-part><tp:taxon-name-part taxon-name-part-type="species" reg="yuanhaoi">yuanhaoi</tp:taxon-name-part></tp:taxon-name></italic> sp. nov. and <italic><tp:taxon-name><tp:taxon-name-part taxon-name-part-type="genus" reg="Leptonetela">L.</tp:taxon-name-part><tp:taxon-name-part taxon-name-part-type="species" reg="zuojiashan">zuojiashan</tp:taxon-name-part></tp:taxon-name></italic> sp. nov. from Jiangxi; <italic><tp:taxon-name><tp:taxon-name-part taxon-name-part-type="genus" reg="Longileptoneta">Longileptoneta</tp:taxon-name-part><tp:taxon-name-part taxon-name-part-type="species" reg="guadunensis">guadunensis</tp:taxon-name-part></tp:taxon-name></italic> sp. nov., <italic><tp:taxon-name><tp:taxon-name-part taxon-name-part-type="genus" reg="Longileptoneta">L.</tp:taxon-name-part><tp:taxon-name-part taxon-name-part-type="species" reg="huboliao">huboliao</tp:taxon-name-part></tp:taxon-name></italic> sp. nov., <italic><tp:taxon-name><tp:taxon-name-part taxon-name-part-type="genus" reg="Longileptoneta">L.</tp:taxon-name-part><tp:taxon-name-part taxon-name-part-type="species" reg="jiaxiani">jiaxiani</tp:taxon-name-part></tp:taxon-name></italic> sp. nov., <italic><tp:taxon-name><tp:taxon-name-part taxon-name-part-type="genus" reg="Longileptoneta">L.</tp:taxon-name-part><tp:taxon-name-part taxon-name-part-type="species" reg="letuensis">letuensis</tp:taxon-name-part></tp:taxon-name></italic> sp. nov., <italic><tp:taxon-name><tp:taxon-name-part taxon-name-part-type="genus" reg="Longileptoneta">L.</tp:taxon-name-part><tp:taxon-name-part taxon-name-part-type="species" reg="renzhouensis">renzhouensis</tp:taxon-name-part></tp:taxon-name></italic> sp. nov., <italic><tp:taxon-name><tp:taxon-name-part taxon-name-part-type="genus" reg="Longileptoneta">L.</tp:taxon-name-part><tp:taxon-name-part taxon-name-part-type="species" reg="tianmenensis">tianmenensis</tp:taxon-name-part></tp:taxon-name></italic> sp. nov., and <italic><tp:taxon-name><tp:taxon-name-part taxon-name-part-type="genus" reg="Pararana">Pararana</tp:taxon-name-part><tp:taxon-name-part taxon-name-part-type="species" reg="mingxuani">mingxuani</tp:taxon-name-part></tp:taxon-name></italic> sp. nov. from Fujian, China.</p></caption><graphic xmlns:xlink="http://www.w3.org/1999/xlink" xlink:href="zookeys-1189-287_article-111041__-g029.jpg" position="float" orientation="portrait" xlink:type="simple" id="oo_969293.jpg"><uri content-type="original_file" xlink:type="simple">https://binary.pensoft.net/fig/969293</uri></graphic></fig></tp:treatment-sec><ref-list><ref id="B8"><mixed-citation xmlns:xlink="http://www.w3.org/1999/xlink" xlink:type="simple"><person-group><name name-style="western"><surname>Wang</surname><given-names>CX</given-names></name><name name-style="western"><surname>Li</surname><given-names>SQ</given-names></name></person-group> (<year>2011</year>) <article-title>A further study on the species of the spider genus <italic><tp:taxon-name><tp:taxon-name-part taxon-name-part-type="genus">Leptonetela</tp:taxon-name-part></tp:taxon-name></italic> (<tp:taxon-name><tp:taxon-name-part taxon-name-part-type="order">Araneae</tp:taxon-name-part></tp:taxon-name>: <tp:taxon-name><tp:taxon-name-part taxon-name-part-type="family">Leptonetidae</tp:taxon-name-part></tp:taxon-name>).</article-title><source>Zootaxa</source><volume>2841</volume>(<issue>1</issue>): <fpage>1</fpage>–<lpage>90</lpage>. <ext-link xlink:href="10.11646/zootaxa.2841.1.1" ext-link-type="doi" xlink:type="simple">https://doi.org/10.11646/zootaxa.2841.1.1</ext-link></mixed-citation></ref><ref id="B9"><mixed-citation xmlns:xlink="http://www.w3.org/1999/xlink" xlink:type="simple"><person-group><name name-style="western"><surname>Wang</surname><given-names>CX</given-names></name><name name-style="western"><surname>Xu</surname><given-names>X</given-names></name><name name-style="western"><surname>Li</surname><given-names>SQ</given-names></name></person-group> (<year>2017</year>) <article-title>Integrative taxonomy of <italic><tp:taxon-name><tp:taxon-name-part taxon-name-part-type="genus">Leptonetela</tp:taxon-name-part></tp:taxon-name></italic> spiders (<tp:taxon-name><tp:taxon-name-part taxon-name-part-type="order">Araneae</tp:taxon-name-part></tp:taxon-name>, <tp:taxon-name><tp:taxon-name-part taxon-name-part-type="family">Leptonetidae</tp:taxon-name-part></tp:taxon-name>), with descriptions of 46 new species.</article-title><source>Zoological Research</source><volume>38</volume>(<issue>6</issue>): <fpage>321</fpage>–<lpage>448</lpage>. <ext-link xlink:href="10.24272/j.issn.2095-8137.2017.076" ext-link-type="doi" xlink:type="simple">https://doi.org/10.24272/j.issn.2095-8137.2017.076</ext-link></mixed-citation></ref></ref-list></tp:taxon-treatment>
