# Supplementary material for: ﻿Midget cave spiders (Araneae, Leptonetidae) from Jiangxi and Fujian Province, China
Source: Zookeys. 2024 Jan 18;1189:287–325. doi: 10.3897/zookeys.1189.111041 (PMC10836598; doi:10.3897/zookeys.1189.111041)
Supplement: XML Treatment for Leptonetela yuanhaoi [file zookeys.1189.111041-treatment3.xml]

<!DOCTYPE tp:taxon-treatment
  PUBLIC "-//TaxonX//DTD Taxonomic Treatment Publishing DTD v0 20100105//EN" "tax-treatment-NSO.dtd">
<tp:taxon-treatment xmlns:tp="http://www.plazi.org/taxpub"><tp:treatment-meta><kwd-group><label>Taxon classification</label><kwd>
                <named-content content-type="kingdom">Animalia</named-content>
              </kwd><kwd>
                <named-content content-type="order">Araneae</named-content>
              </kwd><kwd>
                <named-content content-type="family">Leptonetidae</named-content>
              </kwd></kwd-group><mixed-citation publication-type="journal"><person-group><name><surname>Liu</surname><given-names>Bin-Lu</given-names></name><name><surname>Yao</surname><given-names>Yan-bin</given-names></name><name><surname>Jiang</surname><given-names>Zi-Min</given-names></name><name><surname>Xiao</surname><given-names>Yong-hong</given-names></name><name><surname>Liu</surname><given-names>Ke-Ke</given-names></name></person-group><article-title>﻿Midget cave spiders (<tp:taxon-name><tp:taxon-name-part taxon-name-part-type="order">Araneae</tp:taxon-name-part></tp:taxon-name>, <tp:taxon-name><tp:taxon-name-part taxon-name-part-type="family">Leptonetidae</tp:taxon-name-part></tp:taxon-name>) from Jiangxi and Fujian Province, China</article-title><source>Zookeys</source><day>18</day><month>01</month><year>2024</year><volume>1189</volume><fpage>287</fpage><lpage>325</lpage><pub-id pub-id-type="doi">10.3897/zookeys.1189.111041</pub-id></mixed-citation></tp:treatment-meta><tp:nomenclature><label>﻿</label><tp:taxon-name>
              <object-id xmlns:xlink="http://www.w3.org/1999/xlink" content-type="arpha" xlink:type="simple">444A6E56-6F79-5D3E-8899-0407C315D49D</object-id>
              <tp:taxon-name-part taxon-name-part-type="genus" reg="Leptonetela">Leptonetela</tp:taxon-name-part>
              <tp:taxon-name-part taxon-name-part-type="species" reg="yuanhaoi">yuanhaoi</tp:taxon-name-part>
              <object-id xmlns:xlink="http://www.w3.org/1999/xlink" content-type="zoobank" xlink:type="simple">https://zoobank.org/74BE5C72-CB07-4A26-B274-BA45EA120254</object-id>
            </tp:taxon-name><tp:taxon-authority>Yao &amp; Liu</tp:taxon-authority><tp:taxon-status xmlns:xlink="http://www.w3.org/1999/xlink" xlink:type="simple">sp. nov.</tp:taxon-status><xref ref-type="fig" rid="F5">Figs 5</xref><xref ref-type="fig" rid="F6">, 6</xref><xref ref-type="fig" rid="F8">, 8E–L Vernacular name: 渊浩小弱蛛</xref></tp:nomenclature><tp:treatment-sec sec-type="material" id="SECID0E6HAE"><title>Material examined.</title><p><bold><italic>Holotype</italic></bold>: ♂, <bold>China</bold>: Jiangxi Province, Ji’an City, Taihe County, Zhonglong Town, Zhonglong Village, Ziyao Mountain, <named-content xmlns:xlink="http://www.w3.org/1999/xlink" content-type="dwc:verbatimCoordinates" xlink:type="simple"><named-content content-type="geo-json" specific-use="{&#34;type&#34;:&#34;Point&#34;,&#34;coordinates&#34;:[115.225472,26.723097]}" id="NCID0EPIAE" xlink:type="simple">26°43'23.15"N, 115°13'31.70"E</named-content></named-content>, 388 m, 28.X.2020, K. Liu, Y. Ying, K. Huang &amp; S. Yuan leg. (Lep-7). <bold><italic>Paratype</italic></bold>: 4 ♀, the same data as the holotype (Lep-7); 1 ♂, <named-content xmlns:xlink="http://www.w3.org/1999/xlink" content-type="dwc:verbatimCoordinates" xlink:type="simple"><named-content content-type="geo-json" specific-use="{&#34;type&#34;:&#34;Point&#34;,&#34;coordinates&#34;:[115.227500,26.716139]}" id="NCID0E1IAE" xlink:type="simple">26°42'58.10"N, 115°13'39.00"E</named-content></named-content>, 206 m, other data as same as holotype (Lep-5); 1 ♂, <named-content xmlns:xlink="http://www.w3.org/1999/xlink" content-type="dwc:verbatimCoordinates" xlink:type="simple"><named-content content-type="geo-json" specific-use="{&#34;type&#34;:&#34;Point&#34;,&#34;coordinates&#34;:[115.227181,26.720847]}" id="NCID0ECJAE" xlink:type="simple">26°43'15.05"N, 115°13'37.85"E</named-content></named-content>, 332 m other data same as holotype (Lep-6); 1 ♀, <named-content xmlns:xlink="http://www.w3.org/1999/xlink" content-type="dwc:verbatimCoordinates" xlink:type="simple"><named-content content-type="geo-json" specific-use="{&#34;type&#34;:&#34;Point&#34;,&#34;coordinates&#34;:[115.226744,26.718139]}" id="NCID0EKJAE" xlink:type="simple">26°43'05.30"N, 115°13'36.28"E</named-content></named-content>, 228 m, other data same as holotype (Lep-1).</p></tp:treatment-sec><tp:treatment-sec sec-type="diagnosis" id="SECID0EPJAE"><title>Diagnosis.</title><p>The male of this species is similar to that of <italic><tp:taxon-name><tp:taxon-name-part taxon-name-part-type="genus" reg="Leptonetela">Leptonetela</tp:taxon-name-part><tp:taxon-name-part taxon-name-part-type="species" reg="sexdentata">sexdentata</tp:taxon-name-part></tp:taxon-name></italic> Wang &amp; Li, 2011 (<xref ref-type="bibr" rid="B8">Wang and Li 2011</xref>: 15, fig. 53B–D) in having the tibia with a row of spines retrolaterally including one thick strong spine proximally and three thin spines, but can be separated from it by the tongue-shaped prolateral lobe (vs finger-like) and the median apophysis with narrow base (vs broad) and five teeth distally (under microscope) (vs six) (Figs <xref ref-type="fig" rid="F5">5B–D</xref>, <xref ref-type="fig" rid="F8">8E–L</xref>). The males also resemble that of <italic><tp:taxon-name><tp:taxon-name-part taxon-name-part-type="genus" reg="Leptonetela">L.</tp:taxon-name-part><tp:taxon-name-part taxon-name-part-type="species" reg="dawu">dawu</tp:taxon-name-part></tp:taxon-name></italic> sp. nov. in having the conductor with curved apex and the spine-like embolus, but can be separated from it by the leaf-shaped median apophysis (vs foot-shaped) (Figs <xref ref-type="fig" rid="F5">5B–D</xref>, <xref ref-type="fig" rid="F8">8E–L</xref>). The female can be easily distinguished from <italic><tp:taxon-name><tp:taxon-name-part taxon-name-part-type="genus" reg="Leptonetela">L.</tp:taxon-name-part><tp:taxon-name-part taxon-name-part-type="species" reg="sexdentata">sexdentata</tp:taxon-name-part></tp:taxon-name></italic> (<xref ref-type="bibr" rid="B8">Wang and Li 2011</xref>: 15, fig. 54C) by the transversely extended spermathecal stalk (vs directed anteromedially) with four regular spirals (vs irregular) (Fig. <xref ref-type="fig" rid="F6">6C</xref>).</p><fig id="F5" position="float" orientation="portrait"><object-id xmlns:xlink="http://www.w3.org/1999/xlink" content-type="doi" xlink:type="simple">10.3897/zookeys.1189.111041.figure5</object-id><object-id xmlns:xlink="http://www.w3.org/1999/xlink" content-type="arpha" xlink:type="simple">38A52B08-0C2E-56DE-B02E-31A868C42B0D</object-id><label>Figure 5.</label><caption><p><italic><tp:taxon-name><tp:taxon-name-part taxon-name-part-type="genus" reg="Leptonetela">Leptonetela</tp:taxon-name-part><tp:taxon-name-part taxon-name-part-type="species" reg="yuanhaoi">yuanhaoi</tp:taxon-name-part></tp:taxon-name></italic> sp. nov., male holotype <bold>A</bold> habitus, dorsal view <bold>B</bold> palp, prolateral view <bold>C</bold> same, ventral view <bold>D</bold> same, retrolateral view. Abbreviations: Em – embolus, MA – medial apophysis, PL – prolateral lobe. Scale bars: 0.1 mm.</p></caption><graphic xmlns:xlink="http://www.w3.org/1999/xlink" xlink:href="zookeys-1189-287_article-111041__-g005.jpg" position="float" orientation="portrait" xlink:type="simple" id="oo_969269.jpg"><uri content-type="original_file" xlink:type="simple">https://binary.pensoft.net/fig/969269</uri></graphic></fig><fig id="F6" position="float" orientation="portrait"><object-id xmlns:xlink="http://www.w3.org/1999/xlink" content-type="doi" xlink:type="simple">10.3897/zookeys.1189.111041.figure6</object-id><object-id xmlns:xlink="http://www.w3.org/1999/xlink" content-type="arpha" xlink:type="simple">470B7937-E281-5EA4-97B0-352B00C7A62F</object-id><label>Figure 6.</label><caption><p><italic><tp:taxon-name><tp:taxon-name-part taxon-name-part-type="genus" reg="Leptonetela">Leptonetela</tp:taxon-name-part><tp:taxon-name-part taxon-name-part-type="species" reg="yuanhaoi">yuanhaoi</tp:taxon-name-part></tp:taxon-name></italic> sp. nov., female paratype <bold>A</bold> habitus, dorsal view <bold>B</bold> same, ventral view <bold>C</bold> vulva, dorsal view. Abbreviations: At – atrium, Spe – spermathecae, SS – spermathecae stalk. Scale bars: 0.1 mm.</p></caption><graphic xmlns:xlink="http://www.w3.org/1999/xlink" xlink:href="zookeys-1189-287_article-111041__-g006.jpg" position="float" orientation="portrait" xlink:type="simple" id="oo_969270.jpg"><uri content-type="original_file" xlink:type="simple">https://binary.pensoft.net/fig/969270</uri></graphic></fig></tp:treatment-sec><tp:treatment-sec sec-type="description" id="SECID0EQNAE"><title>Description.</title><p><bold>Male</bold> (holotype). Habitus as in Fig. <xref ref-type="fig" rid="F5">5A</xref>. Total length 2.06. Carapace 0.91 long, 0.75 wide. Eye sizes and interdistances: ALE 0.09, PME 0.08, PLE 0.09; ALE–PME 0.13, PLE–PLE 0.10, PLE–PME 0.05; AER 0.18, PER 0.22. Clypeus 0.13 high. Chelicerae (Fig. <xref ref-type="fig" rid="F5">5A</xref>) with eight promarginal and six retromarginal teeth. Endites with several long spines anterolaterally. Sternum shield-shaped, nearly as long as wide, with dense scale-like surface, posterior end blunt. Leg measurements: I 4.60 (1.13, 0.32, 1.28, 1.04, 0.83); II 3.28 (0.75, 0.21, 0.96, 0.72, 0.64); III 2.94 (0.77, 0.21, 0.75, 0.81, 0.40); IV 3.82 (1.09, 0.15, 0.94, 0.98, 0.66); formula: I, IV, II, III. Pedicel 0.12. Abdomen 1.02 long, 0.89 wide.</p><p><bold><italic>Coloration</italic></bold> (Fig. <xref ref-type="fig" rid="F5">5A</xref>). Carapace yellow to dark brown, with dark radial stripes and mottled markings on lateral margin, and an oval dark brown band medially. Chelicerae yellow. Endites yellow to dark brown, mottled. Labium yellow to dark brown. Legs with dark annulations on each segment except tarsi. Abdomen with four dark chevron-shaped stripes.</p><p><bold><italic>Palp</italic></bold> (Figs <xref ref-type="fig" rid="F5">5B–D</xref>, <xref ref-type="fig" rid="F8">8E–L</xref>). Tibia with five long setae retrolaterally, the proximal one very thick, long, strong, spine-like; cymbium with one long conspicuous seta prolaterally, one short, strong, thick spine retrolaterally and one long spine distally. Tip of bulb: prolateral lobe tongue-like, relatively short; median apophysis leaf-shaped, distal margin with four to ten teeth, prolateral one very small, retrolateral one very large with triangular tip; conductor membranous, relatively broad, near the base of median apophysis, longer than median apophysis; embolus short, transparent, broad, slightly bending retrolaterally.</p><p><bold>Female</bold> (paratype). Habitus as in Fig. <xref ref-type="fig" rid="F6">6A, B</xref>. Total length 1.70. Carapace 0.84 long, 0.71 wide. Eye sizes and interdistances: ALE 0.08, PME 0.08, PLE 0.08; ALE–PME 0.11, PLE–PLE 0.12, PLE–PME 0.04; AER 0.15, PER 0.20. Clypeus 0.10 high. Chelicerae (Fig. <xref ref-type="fig" rid="F6">6B</xref>) with nine promarginal and five retromarginal teeth. Endites with several long spines anterolaterally. Sternum (Fig. <xref ref-type="fig" rid="F6">6B</xref>) shield-shaped, nearly as long as wide, with dense scale-like surface, lateral margin thickened, posterior end blunt. Leg measurements: I 3.53 (1.00, 0.19, 1.05, 0.77, 0.52); II 2.80 (0.78, 0.20, 0.65, 0.59, 0.58); III 2.36 (0.71, 0.16, 0.56, 0.57, 0.36); IV 3.48 (0.97, 0.23, 0.89, 0.84, 0.55). Pedicel 0.06. Abdomen 1.06 long, 0.78 wide.</p><p><bold><italic>Coloration</italic></bold> (Fig. <xref ref-type="fig" rid="F6">6A, B</xref>). Darker than male.</p><p><bold><italic>Vulva</italic></bold> (Fig. <xref ref-type="fig" rid="F6">6C</xref>). Internal genitalia with sub-trapezoidal atrium, slightly swollen spermathecae. and convoluted spermathecal stalk including three coils.</p></tp:treatment-sec><tp:treatment-sec sec-type="distribution" id="SECID0EAQAE"><title>Distribution.</title><p>Known only from the type locality in Jiangxi Province, China (Fig. <xref ref-type="fig" rid="F29">29</xref>).</p></tp:treatment-sec><tp:treatment-sec sec-type="etymology" id="SECID0EKQAE"><title>Etymology.</title><p>The species is named after Mr Yuanhao Ying, who collected the type specimens.</p></tp:treatment-sec><tp:treatment-sec sec-type="comments" id="SECID0EPQAE"><title>Comments.</title><p>We compared the palps of the new species with that of the very similar species <italic><tp:taxon-name><tp:taxon-name-part taxon-name-part-type="genus" reg="Leptonetela">L.</tp:taxon-name-part><tp:taxon-name-part taxon-name-part-type="species" reg="dawu">dawu</tp:taxon-name-part></tp:taxon-name></italic> sp. nov. several times. This similarity is probably because the males of these two species have very similar characters: tibial spines, cymbial spine, and embolus. The distance between Dawu Mountain and Ziyao Mountain is approximately 25 km (linear distances), which is very close. Despite the close distance, we consider them as different species based on the morphological differences listed. This hypothesis will be confirmed or rejected in the future when molecular data and analysis can be provided.</p></tp:treatment-sec><tp:treatment-sec><!--Section generated to contain objects referenced in tp:taxon-treatment.--><fig id="F8" position="float" orientation="portrait"><object-id xmlns:xlink="http://www.w3.org/1999/xlink" content-type="doi" xlink:type="simple">10.3897/zookeys.1189.111041.figure8</object-id><object-id xmlns:xlink="http://www.w3.org/1999/xlink" content-type="arpha" xlink:type="simple">3FD0A8FA-33F2-5459-A836-FA3610BB0CFF</object-id><label>Figure 8.</label><caption><p>SEM micrographs of male palps, <italic><tp:taxon-name><tp:taxon-name-part taxon-name-part-type="genus" reg="Leptonetela">Leptonetela</tp:taxon-name-part></tp:taxon-name></italic> spp. <bold>A</bold><italic><tp:taxon-name><tp:taxon-name-part taxon-name-part-type="genus" reg="Leptonetela">Leptonetela</tp:taxon-name-part><tp:taxon-name-part taxon-name-part-type="species" reg="dawu">dawu</tp:taxon-name-part></tp:taxon-name></italic> sp. nov., left palp, ventral view <bold>B</bold> same, ventral view <bold>C</bold> same, detail of tegular apophysis, ventral view <bold>D</bold> same, detail of conductor and embolus, ventral view <bold>E</bold><italic><tp:taxon-name><tp:taxon-name-part taxon-name-part-type="genus" reg="Leptonetela">L.</tp:taxon-name-part><tp:taxon-name-part taxon-name-part-type="species" reg="yuanhaoi">yuanhaoi</tp:taxon-name-part></tp:taxon-name></italic> sp. nov., left palp, ventral view <bold>F</bold> same, ventral view <bold>G</bold> same, detail of tegular apophysis, ventral view <bold>H</bold> same, detail of conductor and embolus, ventral view <bold>I</bold><italic><tp:taxon-name><tp:taxon-name-part taxon-name-part-type="genus" reg="Leptonetela">L.</tp:taxon-name-part><tp:taxon-name-part taxon-name-part-type="species" reg="yuanhaoi">yuanhaoi</tp:taxon-name-part></tp:taxon-name></italic> sp. nov., right palp, ventral view <bold>J</bold> same, ventral view <bold>K</bold> same, detail of tegular apophysis, ventral view <bold>L</bold> same, detail of conductor, ventral view <bold>M</bold><italic><tp:taxon-name><tp:taxon-name-part taxon-name-part-type="genus" reg="Leptonetela">L.</tp:taxon-name-part><tp:taxon-name-part taxon-name-part-type="species" reg="zuojiashanensis">zuojiashanensis</tp:taxon-name-part></tp:taxon-name></italic> sp. nov., right palp, tibial spine, prolateral view <bold>N</bold> same, detail of the tip, prolateral view <bold>O</bold> same, bulb, ventral view <bold>P</bold> same, detail of tegular apophysis, ventral view. Abbreviations: Con – conductor, Em – embolus, MA – medial apophysis, PS – prolateral sclerite.</p></caption><graphic xmlns:xlink="http://www.w3.org/1999/xlink" xlink:href="zookeys-1189-287_article-111041__-g008.jpg" position="float" orientation="portrait" xlink:type="simple" id="oo_969272.jpg"><uri content-type="original_file" xlink:type="simple">https://binary.pensoft.net/fig/969272</uri></graphic></fig><fig id="F29" position="float" orientation="portrait"><object-id xmlns:xlink="http://www.w3.org/1999/xlink" content-type="doi" xlink:type="simple">10.3897/zookeys.1189.111041.figure29</object-id><object-id xmlns:xlink="http://www.w3.org/1999/xlink" content-type="arpha" xlink:type="simple">E544D3D4-C4B5-5121-A71A-6D7923F386B5</object-id><label>Figure 29.</label><caption><p>Records of <italic><tp:taxon-name><tp:taxon-name-part taxon-name-part-type="genus" reg="Falcileptoneta">Falcileptoneta</tp:taxon-name-part><tp:taxon-name-part taxon-name-part-type="species" reg="monodactyla">monodactyla</tp:taxon-name-part></tp:taxon-name></italic> (Yin, Wang &amp; Wang, 1984), <italic><tp:taxon-name><tp:taxon-name-part taxon-name-part-type="genus" reg="Leptonetela">Leptonetela</tp:taxon-name-part><tp:taxon-name-part taxon-name-part-type="species" reg="dawu">dawu</tp:taxon-name-part></tp:taxon-name></italic> sp. nov., <italic><tp:taxon-name><tp:taxon-name-part taxon-name-part-type="genus" reg="Leptonetela">L.</tp:taxon-name-part><tp:taxon-name-part taxon-name-part-type="species" reg="yuanhaoi">yuanhaoi</tp:taxon-name-part></tp:taxon-name></italic> sp. nov. and <italic><tp:taxon-name><tp:taxon-name-part taxon-name-part-type="genus" reg="Leptonetela">L.</tp:taxon-name-part><tp:taxon-name-part taxon-name-part-type="species" reg="zuojiashan">zuojiashan</tp:taxon-name-part></tp:taxon-name></italic> sp. nov. from Jiangxi; <italic><tp:taxon-name><tp:taxon-name-part taxon-name-part-type="genus" reg="Longileptoneta">Longileptoneta</tp:taxon-name-part><tp:taxon-name-part taxon-name-part-type="species" reg="guadunensis">guadunensis</tp:taxon-name-part></tp:taxon-name></italic> sp. nov., <italic><tp:taxon-name><tp:taxon-name-part taxon-name-part-type="genus" reg="Longileptoneta">L.</tp:taxon-name-part><tp:taxon-name-part taxon-name-part-type="species" reg="huboliao">huboliao</tp:taxon-name-part></tp:taxon-name></italic> sp. nov., <italic><tp:taxon-name><tp:taxon-name-part taxon-name-part-type="genus" reg="Longileptoneta">L.</tp:taxon-name-part><tp:taxon-name-part taxon-name-part-type="species" reg="jiaxiani">jiaxiani</tp:taxon-name-part></tp:taxon-name></italic> sp. nov., <italic><tp:taxon-name><tp:taxon-name-part taxon-name-part-type="genus" reg="Longileptoneta">L.</tp:taxon-name-part><tp:taxon-name-part taxon-name-part-type="species" reg="letuensis">letuensis</tp:taxon-name-part></tp:taxon-name></italic> sp. nov., <italic><tp:taxon-name><tp:taxon-name-part taxon-name-part-type="genus" reg="Longileptoneta">L.</tp:taxon-name-part><tp:taxon-name-part taxon-name-part-type="species" reg="renzhouensis">renzhouensis</tp:taxon-name-part></tp:taxon-name></italic> sp. nov., <italic><tp:taxon-name><tp:taxon-name-part taxon-name-part-type="genus" reg="Longileptoneta">L.</tp:taxon-name-part><tp:taxon-name-part taxon-name-part-type="species" reg="tianmenensis">tianmenensis</tp:taxon-name-part></tp:taxon-name></italic> sp. nov., and <italic><tp:taxon-name><tp:taxon-name-part taxon-name-part-type="genus" reg="Pararana">Pararana</tp:taxon-name-part><tp:taxon-name-part taxon-name-part-type="species" reg="mingxuani">mingxuani</tp:taxon-name-part></tp:taxon-name></italic> sp. nov. from Fujian, China.</p></caption><graphic xmlns:xlink="http://www.w3.org/1999/xlink" xlink:href="zookeys-1189-287_article-111041__-g029.jpg" position="float" orientation="portrait" xlink:type="simple" id="oo_969293.jpg"><uri content-type="original_file" xlink:type="simple">https://binary.pensoft.net/fig/969293</uri></graphic></fig></tp:treatment-sec><ref-list><ref id="B8"><mixed-citation xmlns:xlink="http://www.w3.org/1999/xlink" xlink:type="simple"><person-group><name name-style="western"><surname>Wang</surname><given-names>CX</given-names></name><name name-style="western"><surname>Li</surname><given-names>SQ</given-names></name></person-group> (<year>2011</year>) <article-title>A further study on the species of the spider genus <italic><tp:taxon-name><tp:taxon-name-part taxon-name-part-type="genus">Leptonetela</tp:taxon-name-part></tp:taxon-name></italic> (<tp:taxon-name><tp:taxon-name-part taxon-name-part-type="order">Araneae</tp:taxon-name-part></tp:taxon-name>: <tp:taxon-name><tp:taxon-name-part taxon-name-part-type="family">Leptonetidae</tp:taxon-name-part></tp:taxon-name>).</article-title><source>Zootaxa</source><volume>2841</volume>(<issue>1</issue>): <fpage>1</fpage>–<lpage>90</lpage>. <ext-link xlink:href="10.11646/zootaxa.2841.1.1" ext-link-type="doi" xlink:type="simple">https://doi.org/10.11646/zootaxa.2841.1.1</ext-link></mixed-citation></ref></ref-list></tp:taxon-treatment>
