# Supplementary material for: ﻿Midget cave spiders (Araneae, Leptonetidae) from Jiangxi and Fujian Province, China
Source: Zookeys. 2024 Jan 18;1189:287–325. doi: 10.3897/zookeys.1189.111041 (PMC10836598; doi:10.3897/zookeys.1189.111041)
Supplement: XML Treatment for Leptonetela zuojiashanensis [file zookeys.1189.111041-treatment4.xml]

<!DOCTYPE tp:taxon-treatment
  PUBLIC "-//TaxonX//DTD Taxonomic Treatment Publishing DTD v0 20100105//EN" "tax-treatment-NSO.dtd">
<tp:taxon-treatment xmlns:tp="http://www.plazi.org/taxpub"><tp:treatment-meta><kwd-group><label>Taxon classification</label><kwd>
                <named-content content-type="kingdom">Animalia</named-content>
              </kwd><kwd>
                <named-content content-type="order">Araneae</named-content>
              </kwd><kwd>
                <named-content content-type="family">Leptonetidae</named-content>
              </kwd></kwd-group><mixed-citation publication-type="journal"><person-group><name><surname>Liu</surname><given-names>Bin-Lu</given-names></name><name><surname>Yao</surname><given-names>Yan-bin</given-names></name><name><surname>Jiang</surname><given-names>Zi-Min</given-names></name><name><surname>Xiao</surname><given-names>Yong-hong</given-names></name><name><surname>Liu</surname><given-names>Ke-Ke</given-names></name></person-group><article-title>﻿Midget cave spiders (<tp:taxon-name><tp:taxon-name-part taxon-name-part-type="order">Araneae</tp:taxon-name-part></tp:taxon-name>, <tp:taxon-name><tp:taxon-name-part taxon-name-part-type="family">Leptonetidae</tp:taxon-name-part></tp:taxon-name>) from Jiangxi and Fujian Province, China</article-title><source>Zookeys</source><day>18</day><month>01</month><year>2024</year><volume>1189</volume><fpage>287</fpage><lpage>325</lpage><pub-id pub-id-type="doi">10.3897/zookeys.1189.111041</pub-id></mixed-citation></tp:treatment-meta><tp:nomenclature><label>﻿</label><tp:taxon-name>
              <object-id xmlns:xlink="http://www.w3.org/1999/xlink" content-type="arpha" xlink:type="simple">11797378-FBCF-5629-B7B6-088366426922</object-id>
              <tp:taxon-name-part taxon-name-part-type="genus" reg="Leptonetela">Leptonetela</tp:taxon-name-part>
              <tp:taxon-name-part taxon-name-part-type="species" reg="zuojiashanensis">zuojiashanensis</tp:taxon-name-part>
              <object-id xmlns:xlink="http://www.w3.org/1999/xlink" content-type="zoobank" xlink:type="simple">https://zoobank.org/1530D5D5-57E8-4792-83A2-7A3E4FC85771</object-id>
            </tp:taxon-name><tp:taxon-authority>Yao &amp; Liu</tp:taxon-authority><tp:taxon-status xmlns:xlink="http://www.w3.org/1999/xlink" xlink:type="simple">sp. nov.</tp:taxon-status><xref ref-type="fig" rid="F7">Figs 7</xref><xref ref-type="fig" rid="F8">, 8M–P Vernacular name: 左家山小弱蛛</xref></tp:nomenclature><tp:treatment-sec sec-type="material" id="SECID0ETSAE"><title>Material examined.</title><p><bold><italic>Holotype</italic></bold>: ♂, <bold>China</bold>: Jiangxi Province, Yichun City, Wanzai County, Luocheng Town, Jiulongshan Forest Park, Zuojiashan Village, <named-content xmlns:xlink="http://www.w3.org/1999/xlink" content-type="dwc:verbatimCoordinates" xlink:type="simple"><named-content content-type="geo-json" specific-use="{&#34;type&#34;:&#34;Point&#34;,&#34;coordinates&#34;:[114.507661,28.352089]}" id="NCID0EDTAE" xlink:type="simple">28°21'07.52"N, 114°30'27.58"E</named-content></named-content>, 164 m, 6.II.2021, K. Liu, D. Zhao, Z. Meng, Z. He &amp; W. Li leg. (Lep-4).</p></tp:treatment-sec><tp:treatment-sec sec-type="diagnosis" id="SECID0EITAE"><title>Diagnosis.</title><p>The male of this species is similar to that of <italic><tp:taxon-name><tp:taxon-name-part taxon-name-part-type="genus" reg="Leptonetela">Leptonetela</tp:taxon-name-part><tp:taxon-name-part taxon-name-part-type="species" reg="gubin">gubin</tp:taxon-name-part></tp:taxon-name></italic> Wang &amp; Li, 2017 (in <xref ref-type="bibr" rid="B9">Wang et al. 2017</xref>: 386, fig. 48B–D) in having the curved cymbium forming an angle of ca 100° with tibial axis and the horn-like prolateral sclerite, but can be separated from it by the tibia having two spines including one very thick and strong spine proximally (vs a row of spines and lacking a thick and strong spine) (Figs <xref ref-type="fig" rid="F7">7B–D</xref>, <xref ref-type="fig" rid="F8">8M–P</xref>). It also resembles that of <italic><tp:taxon-name><tp:taxon-name-part taxon-name-part-type="genus" reg="Leptonetela">L.</tp:taxon-name-part><tp:taxon-name-part taxon-name-part-type="species" reg="mengzongensis">mengzongensis</tp:taxon-name-part></tp:taxon-name></italic> Wang &amp; Li, 2011 (<xref ref-type="bibr" rid="B8">Wang and Li 2011</xref>: 10, fig. 24B–D) in having the horn-like prolateral sclerite, but can be easily distinguished from it by the tibia with a thick and strong proximal spine (vs slender) (Figs <xref ref-type="fig" rid="F7">7B–D</xref>, <xref ref-type="fig" rid="F8">8M, N</xref>).</p><fig id="F7" position="float" orientation="portrait"><object-id xmlns:xlink="http://www.w3.org/1999/xlink" content-type="doi" xlink:type="simple">10.3897/zookeys.1189.111041.figure7</object-id><object-id xmlns:xlink="http://www.w3.org/1999/xlink" content-type="arpha" xlink:type="simple">128D83EE-3203-5085-BB46-5D664C459D21</object-id><label>Figure 7.</label><caption><p><italic><tp:taxon-name><tp:taxon-name-part taxon-name-part-type="genus" reg="Leptonetela">Leptonetela</tp:taxon-name-part><tp:taxon-name-part taxon-name-part-type="species" reg="zuojiashan">zuojiashan</tp:taxon-name-part></tp:taxon-name></italic> sp. nov., male holotype <bold>A</bold> habitus, dorsal view <bold>B</bold> palp, prolateral view <bold>C</bold> same, ventral view <bold>D</bold> same, retrolateral view. Abbreviations: Em – embolus, PL – prolateral lobe, PS – prolateral sclerite. Scale bars: 0.1 mm.</p></caption><graphic xmlns:xlink="http://www.w3.org/1999/xlink" xlink:href="zookeys-1189-287_article-111041__-g007.jpg" position="float" orientation="portrait" xlink:type="simple" id="oo_969271.jpg"><uri content-type="original_file" xlink:type="simple">https://binary.pensoft.net/fig/969271</uri></graphic></fig><fig id="F8" position="float" orientation="portrait"><object-id xmlns:xlink="http://www.w3.org/1999/xlink" content-type="doi" xlink:type="simple">10.3897/zookeys.1189.111041.figure8</object-id><object-id xmlns:xlink="http://www.w3.org/1999/xlink" content-type="arpha" xlink:type="simple">3FD0A8FA-33F2-5459-A836-FA3610BB0CFF</object-id><label>Figure 8.</label><caption><p>SEM micrographs of male palps, <italic><tp:taxon-name><tp:taxon-name-part taxon-name-part-type="genus" reg="Leptonetela">Leptonetela</tp:taxon-name-part></tp:taxon-name></italic> spp. <bold>A</bold><italic><tp:taxon-name><tp:taxon-name-part taxon-name-part-type="genus" reg="Leptonetela">Leptonetela</tp:taxon-name-part><tp:taxon-name-part taxon-name-part-type="species" reg="dawu">dawu</tp:taxon-name-part></tp:taxon-name></italic> sp. nov., left palp, ventral view <bold>B</bold> same, ventral view <bold>C</bold> same, detail of tegular apophysis, ventral view <bold>D</bold> same, detail of conductor and embolus, ventral view <bold>E</bold><italic><tp:taxon-name><tp:taxon-name-part taxon-name-part-type="genus" reg="Leptonetela">L.</tp:taxon-name-part><tp:taxon-name-part taxon-name-part-type="species" reg="yuanhaoi">yuanhaoi</tp:taxon-name-part></tp:taxon-name></italic> sp. nov., left palp, ventral view <bold>F</bold> same, ventral view <bold>G</bold> same, detail of tegular apophysis, ventral view <bold>H</bold> same, detail of conductor and embolus, ventral view <bold>I</bold><italic><tp:taxon-name><tp:taxon-name-part taxon-name-part-type="genus" reg="Leptonetela">L.</tp:taxon-name-part><tp:taxon-name-part taxon-name-part-type="species" reg="yuanhaoi">yuanhaoi</tp:taxon-name-part></tp:taxon-name></italic> sp. nov., right palp, ventral view <bold>J</bold> same, ventral view <bold>K</bold> same, detail of tegular apophysis, ventral view <bold>L</bold> same, detail of conductor, ventral view <bold>M</bold><italic><tp:taxon-name><tp:taxon-name-part taxon-name-part-type="genus" reg="Leptonetela">L.</tp:taxon-name-part><tp:taxon-name-part taxon-name-part-type="species" reg="zuojiashanensis">zuojiashanensis</tp:taxon-name-part></tp:taxon-name></italic> sp. nov., right palp, tibial spine, prolateral view <bold>N</bold> same, detail of the tip, prolateral view <bold>O</bold> same, bulb, ventral view <bold>P</bold> same, detail of tegular apophysis, ventral view. Abbreviations: Con – conductor, Em – embolus, MA – medial apophysis, PS – prolateral sclerite.</p></caption><graphic xmlns:xlink="http://www.w3.org/1999/xlink" xlink:href="zookeys-1189-287_article-111041__-g008.jpg" position="float" orientation="portrait" xlink:type="simple" id="oo_969272.jpg"><uri content-type="original_file" xlink:type="simple">https://binary.pensoft.net/fig/969272</uri></graphic></fig></tp:treatment-sec><tp:treatment-sec sec-type="description" id="SECID0E3YAE"><title>Description.</title><p><bold>Male</bold> (holotype). Habitus as in Fig. <xref ref-type="fig" rid="F7">7A</xref>. Total length 2.08. Carapace 0.92 long, 0.89 wide. Eye sizes and interdistances: ALE 0.10, PME 0.09, PLE 0.11; ALE–PME 0.14, PLE–PLE 0.11, PLE–PME 0.05; AER 0.20, PER 0.24. Clypeus 0.13 high. Chelicerae (Fig. <xref ref-type="fig" rid="F7">7A</xref>) with seven promarginal and five retromarginal teeth. Sternum (Fig. <xref ref-type="fig" rid="F7">7A</xref>) hexagonal, longer than wide, posterior end blunt. Leg measurements: I 6.17 (1.71, 0.35, 1.66, 1.45, 1.00); II 4.93 (1.32, 0.32, 1.39, 1.11, 0.79); III 3.90 (0.96, 0.39, 1.01, 0.97, 0.57); IV (1.55, 0.29, other segments broken). Pedicel 0.10. Abdomen 1.06 long, 0.82 wide.</p><p><bold><italic>Coloration</italic></bold> (Fig. <xref ref-type="fig" rid="F7">7A</xref>). Carapace yellow to dark brown, with dark radial stripes and mottled markings on lateral margin. Chelicerae yellow. Endites yellow, with mottled dark spots. Labium, anterior part dark brown, posterior part yellow. Sternum dark brown, medially with a yellow stripe. Legs yellow to dark brown. Abdomen with three pairs of dark brown spots and three dark chevron-shaped stripes.</p><p><bold><italic>Palp</italic></bold> (Figs <xref ref-type="fig" rid="F7">7B–D</xref>, <xref ref-type="fig" rid="F8">8M–P</xref>). Tibia with two long spines retrolaterally, the basal one very thick and strong, with the trifurcate tip; cymbium lacking spine. Tip of bulb: prolateral lobe finger-like; prolateral sclerite relatively long, buffalo-horn-shaped; conductor membranous, narrowed, with curved tip; embolus short, indistinct, strongly bending dorsally.</p><p><bold>Female.</bold> Unknown.</p></tp:treatment-sec><tp:treatment-sec sec-type="distribution" id="SECID0EO1AE"><title>Distribution.</title><p>Known only from the type locality in Jiangxi Province, China (Fig. <xref ref-type="fig" rid="F29">29</xref>).</p></tp:treatment-sec><tp:treatment-sec sec-type="etymology" id="SECID0EY1AE"><title>Etymology.</title><p>The name is taken from the type locality.</p></tp:treatment-sec><tp:treatment-sec><!--Section generated to contain objects referenced in tp:taxon-treatment.--><fig id="F29" position="float" orientation="portrait"><object-id xmlns:xlink="http://www.w3.org/1999/xlink" content-type="doi" xlink:type="simple">10.3897/zookeys.1189.111041.figure29</object-id><object-id xmlns:xlink="http://www.w3.org/1999/xlink" content-type="arpha" xlink:type="simple">E544D3D4-C4B5-5121-A71A-6D7923F386B5</object-id><label>Figure 29.</label><caption><p>Records of <italic><tp:taxon-name><tp:taxon-name-part taxon-name-part-type="genus" reg="Falcileptoneta">Falcileptoneta</tp:taxon-name-part><tp:taxon-name-part taxon-name-part-type="species" reg="monodactyla">monodactyla</tp:taxon-name-part></tp:taxon-name></italic> (Yin, Wang &amp; Wang, 1984), <italic><tp:taxon-name><tp:taxon-name-part taxon-name-part-type="genus" reg="Leptonetela">Leptonetela</tp:taxon-name-part><tp:taxon-name-part taxon-name-part-type="species" reg="dawu">dawu</tp:taxon-name-part></tp:taxon-name></italic> sp. nov., <italic><tp:taxon-name><tp:taxon-name-part taxon-name-part-type="genus" reg="Leptonetela">L.</tp:taxon-name-part><tp:taxon-name-part taxon-name-part-type="species" reg="yuanhaoi">yuanhaoi</tp:taxon-name-part></tp:taxon-name></italic> sp. nov. and <italic><tp:taxon-name><tp:taxon-name-part taxon-name-part-type="genus" reg="Leptonetela">L.</tp:taxon-name-part><tp:taxon-name-part taxon-name-part-type="species" reg="zuojiashan">zuojiashan</tp:taxon-name-part></tp:taxon-name></italic> sp. nov. from Jiangxi; <italic><tp:taxon-name><tp:taxon-name-part taxon-name-part-type="genus" reg="Longileptoneta">Longileptoneta</tp:taxon-name-part><tp:taxon-name-part taxon-name-part-type="species" reg="guadunensis">guadunensis</tp:taxon-name-part></tp:taxon-name></italic> sp. nov., <italic><tp:taxon-name><tp:taxon-name-part taxon-name-part-type="genus" reg="Longileptoneta">L.</tp:taxon-name-part><tp:taxon-name-part taxon-name-part-type="species" reg="huboliao">huboliao</tp:taxon-name-part></tp:taxon-name></italic> sp. nov., <italic><tp:taxon-name><tp:taxon-name-part taxon-name-part-type="genus" reg="Longileptoneta">L.</tp:taxon-name-part><tp:taxon-name-part taxon-name-part-type="species" reg="jiaxiani">jiaxiani</tp:taxon-name-part></tp:taxon-name></italic> sp. nov., <italic><tp:taxon-name><tp:taxon-name-part taxon-name-part-type="genus" reg="Longileptoneta">L.</tp:taxon-name-part><tp:taxon-name-part taxon-name-part-type="species" reg="letuensis">letuensis</tp:taxon-name-part></tp:taxon-name></italic> sp. nov., <italic><tp:taxon-name><tp:taxon-name-part taxon-name-part-type="genus" reg="Longileptoneta">L.</tp:taxon-name-part><tp:taxon-name-part taxon-name-part-type="species" reg="renzhouensis">renzhouensis</tp:taxon-name-part></tp:taxon-name></italic> sp. nov., <italic><tp:taxon-name><tp:taxon-name-part taxon-name-part-type="genus" reg="Longileptoneta">L.</tp:taxon-name-part><tp:taxon-name-part taxon-name-part-type="species" reg="tianmenensis">tianmenensis</tp:taxon-name-part></tp:taxon-name></italic> sp. nov., and <italic><tp:taxon-name><tp:taxon-name-part taxon-name-part-type="genus" reg="Pararana">Pararana</tp:taxon-name-part><tp:taxon-name-part taxon-name-part-type="species" reg="mingxuani">mingxuani</tp:taxon-name-part></tp:taxon-name></italic> sp. nov. from Fujian, China.</p></caption><graphic xmlns:xlink="http://www.w3.org/1999/xlink" xlink:href="zookeys-1189-287_article-111041__-g029.jpg" position="float" orientation="portrait" xlink:type="simple" id="oo_969293.jpg"><uri content-type="original_file" xlink:type="simple">https://binary.pensoft.net/fig/969293</uri></graphic></fig></tp:treatment-sec><ref-list><ref id="B9"><mixed-citation xmlns:xlink="http://www.w3.org/1999/xlink" xlink:type="simple"><person-group><name name-style="western"><surname>Wang</surname><given-names>CX</given-names></name><name name-style="western"><surname>Xu</surname><given-names>X</given-names></name><name name-style="western"><surname>Li</surname><given-names>SQ</given-names></name></person-group> (<year>2017</year>) <article-title>Integrative taxonomy of <italic><tp:taxon-name><tp:taxon-name-part taxon-name-part-type="genus">Leptonetela</tp:taxon-name-part></tp:taxon-name></italic> spiders (<tp:taxon-name><tp:taxon-name-part taxon-name-part-type="order">Araneae</tp:taxon-name-part></tp:taxon-name>, <tp:taxon-name><tp:taxon-name-part taxon-name-part-type="family">Leptonetidae</tp:taxon-name-part></tp:taxon-name>), with descriptions of 46 new species.</article-title><source>Zoological Research</source><volume>38</volume>(<issue>6</issue>): <fpage>321</fpage>–<lpage>448</lpage>. <ext-link xlink:href="10.24272/j.issn.2095-8137.2017.076" ext-link-type="doi" xlink:type="simple">https://doi.org/10.24272/j.issn.2095-8137.2017.076</ext-link></mixed-citation></ref><ref id="B8"><mixed-citation xmlns:xlink="http://www.w3.org/1999/xlink" xlink:type="simple"><person-group><name name-style="western"><surname>Wang</surname><given-names>CX</given-names></name><name name-style="western"><surname>Li</surname><given-names>SQ</given-names></name></person-group> (<year>2011</year>) <article-title>A further study on the species of the spider genus <italic><tp:taxon-name><tp:taxon-name-part taxon-name-part-type="genus">Leptonetela</tp:taxon-name-part></tp:taxon-name></italic> (<tp:taxon-name><tp:taxon-name-part taxon-name-part-type="order">Araneae</tp:taxon-name-part></tp:taxon-name>: <tp:taxon-name><tp:taxon-name-part taxon-name-part-type="family">Leptonetidae</tp:taxon-name-part></tp:taxon-name>).</article-title><source>Zootaxa</source><volume>2841</volume>(<issue>1</issue>): <fpage>1</fpage>–<lpage>90</lpage>. <ext-link xlink:href="10.11646/zootaxa.2841.1.1" ext-link-type="doi" xlink:type="simple">https://doi.org/10.11646/zootaxa.2841.1.1</ext-link></mixed-citation></ref></ref-list></tp:taxon-treatment>
