# Supplementary material for: ﻿Midget cave spiders (Araneae, Leptonetidae) from Jiangxi and Fujian Province, China
Source: Zookeys. 2024 Jan 18;1189:287–325. doi: 10.3897/zookeys.1189.111041 (PMC10836598; doi:10.3897/zookeys.1189.111041)
Supplement: XML Treatment for Longileptoneta huboliao [file zookeys.1189.111041-treatment6.xml]

<!DOCTYPE tp:taxon-treatment
  PUBLIC "-//TaxonX//DTD Taxonomic Treatment Publishing DTD v0 20100105//EN" "tax-treatment-NSO.dtd">
<tp:taxon-treatment xmlns:tp="http://www.plazi.org/taxpub"><tp:treatment-meta><kwd-group><label>Taxon classification</label><kwd>
                <named-content content-type="kingdom">Animalia</named-content>
              </kwd><kwd>
                <named-content content-type="order">Araneae</named-content>
              </kwd><kwd>
                <named-content content-type="family">Leptonetidae</named-content>
              </kwd></kwd-group><mixed-citation publication-type="journal"><person-group><name><surname>Liu</surname><given-names>Bin-Lu</given-names></name><name><surname>Yao</surname><given-names>Yan-bin</given-names></name><name><surname>Jiang</surname><given-names>Zi-Min</given-names></name><name><surname>Xiao</surname><given-names>Yong-hong</given-names></name><name><surname>Liu</surname><given-names>Ke-Ke</given-names></name></person-group><article-title>﻿Midget cave spiders (<tp:taxon-name><tp:taxon-name-part taxon-name-part-type="order">Araneae</tp:taxon-name-part></tp:taxon-name>, <tp:taxon-name><tp:taxon-name-part taxon-name-part-type="family">Leptonetidae</tp:taxon-name-part></tp:taxon-name>) from Jiangxi and Fujian Province, China</article-title><source>Zookeys</source><day>18</day><month>01</month><year>2024</year><volume>1189</volume><fpage>287</fpage><lpage>325</lpage><pub-id pub-id-type="doi">10.3897/zookeys.1189.111041</pub-id></mixed-citation></tp:treatment-meta><tp:nomenclature><label>﻿</label><tp:taxon-name>
              <object-id xmlns:xlink="http://www.w3.org/1999/xlink" content-type="arpha" xlink:type="simple">80F3416C-8F2D-55A2-92CA-56D39373707D</object-id>
              <tp:taxon-name-part taxon-name-part-type="genus" reg="Longileptoneta">Longileptoneta</tp:taxon-name-part>
              <tp:taxon-name-part taxon-name-part-type="species" reg="huboliao">huboliao</tp:taxon-name-part>
              <object-id xmlns:xlink="http://www.w3.org/1999/xlink" content-type="zoobank" xlink:type="simple">https://zoobank.org/28EAA35E-4067-43E3-B40F-10B70FF5A93B</object-id>
            </tp:taxon-name><tp:taxon-authority>Yao &amp; Liu</tp:taxon-authority><tp:taxon-status xmlns:xlink="http://www.w3.org/1999/xlink" xlink:type="simple">sp. nov.</tp:taxon-status><xref ref-type="fig" rid="F11">Figs 11</xref><xref ref-type="fig" rid="F12">, 12</xref><xref ref-type="fig" rid="F13">, 13</xref><xref ref-type="fig" rid="F28">, 28B Vernacular name: 虎伯寮长弱蛛</xref></tp:nomenclature><tp:treatment-sec sec-type="material" id="SECID0EAHAG"><title>Material examined.</title><p><bold><italic>Holotype</italic></bold>: ♂, <bold>China</bold>: Fujian Province, Zhangzhou City, Nanjing County, Huboliao Nature Reserve, Huboliao area, <named-content xmlns:xlink="http://www.w3.org/1999/xlink" content-type="dwc:verbatimCoordinates" xlink:type="simple"><named-content content-type="geo-json" specific-use="{&#34;type&#34;:&#34;Point&#34;,&#34;coordinates&#34;:[117.248186,24.517467]}" id="NCID0EQHAG" xlink:type="simple">24°31'2.88"N, 117°14'53.47"E</named-content></named-content>, 08.XI.2023, Y. Yao, J. Gong, R. Zhao &amp; M. Wu leg. (Lep-15). <bold><italic>Paratype</italic></bold>: 1 ♀, the same data as the holotype (Lep-15); 1 ♂, <named-content xmlns:xlink="http://www.w3.org/1999/xlink" content-type="dwc:verbatimCoordinates" xlink:type="simple"><named-content content-type="geo-json" specific-use="{&#34;type&#34;:&#34;Point&#34;,&#34;coordinates&#34;:[117.292225,24.522494]}" id="NCID0E2HAG" xlink:type="simple">24°31'20.98"N, 117°17'32.01"E</named-content></named-content>, 09.XI.2023, Y. Yao, J. Gong, R. Zhao &amp; M. Wu leg. (Lep-15).</p></tp:treatment-sec><tp:treatment-sec sec-type="diagnosis" id="SECID0EAIAG"><title>Diagnosis.</title><p>The male of this species is similar to that of <italic><tp:taxon-name><tp:taxon-name-part taxon-name-part-type="genus" reg="Longileptoneta">Longileptoneta</tp:taxon-name-part><tp:taxon-name-part taxon-name-part-type="species" reg="shenxian">shenxian</tp:taxon-name-part></tp:taxon-name></italic> Wang &amp; Li, 2020 (in <xref ref-type="bibr" rid="B10">Wang et al. 2020</xref>: 698, fig. 12A–D) in having the bulb with an extruded coniform anterior part and three rows of spines, but can be distinguished from it by the carapace with six eyes (vs absent), the tibia with one long columnar apophysis armed with a long spine (vs one short columnar apophysis, armed with one long, curved spine) and the long needle-like prolateral sclerite (vs thick) (Figs <xref ref-type="fig" rid="F11">11</xref>, <xref ref-type="fig" rid="F12">12</xref>). The female can be easily separated from <italic><tp:taxon-name><tp:taxon-name-part taxon-name-part-type="genus" reg="Longileptoneta">L.</tp:taxon-name-part><tp:taxon-name-part taxon-name-part-type="species" reg="shenxian">shenxian</tp:taxon-name-part></tp:taxon-name></italic> (<xref ref-type="bibr" rid="B10">Wang et al. 2020</xref>: 698, fig. 13C) by the bell-shaped atrium, but can be separated by the carapace with six eyes (vs absent) and the distal spermathecal stalk lacking a coil (vs present) (Fig. <xref ref-type="fig" rid="F13">13</xref>).</p><fig id="F11" position="float" orientation="portrait"><object-id xmlns:xlink="http://www.w3.org/1999/xlink" content-type="doi" xlink:type="simple">10.3897/zookeys.1189.111041.figure11</object-id><object-id xmlns:xlink="http://www.w3.org/1999/xlink" content-type="arpha" xlink:type="simple">028C909A-81A7-5287-AEA7-10A3AD4EE843</object-id><label>Figure 11.</label><caption><p><italic><tp:taxon-name><tp:taxon-name-part taxon-name-part-type="genus" reg="Longileptoneta">Longileptoneta</tp:taxon-name-part><tp:taxon-name-part taxon-name-part-type="species" reg="huboliao">huboliao</tp:taxon-name-part></tp:taxon-name></italic> sp. nov., male holotype <bold>A</bold> habitus, dorsal view <bold>B</bold> same, ventral view <bold>C</bold> palp, prolateral view <bold>D</bold> same, ventro-retrolateral view <bold>E</bold> same, retrolateral view. Abbreviations: Con – conductor, PL – prolateral lobe, PS – prolateral sclerite. Scale bars: 0.1 mm.</p></caption><graphic xmlns:xlink="http://www.w3.org/1999/xlink" xlink:href="zookeys-1189-287_article-111041__-g011.jpg" position="float" orientation="portrait" xlink:type="simple" id="oo_969275.jpg"><uri content-type="original_file" xlink:type="simple">https://binary.pensoft.net/fig/969275</uri></graphic></fig><fig id="F12" position="float" orientation="portrait"><object-id xmlns:xlink="http://www.w3.org/1999/xlink" content-type="doi" xlink:type="simple">10.3897/zookeys.1189.111041.figure12</object-id><object-id xmlns:xlink="http://www.w3.org/1999/xlink" content-type="arpha" xlink:type="simple">4A652F83-B986-551D-9943-F5C3FECA0630</object-id><label>Figure 12.</label><caption><p>SEM micrographs of <italic><tp:taxon-name><tp:taxon-name-part taxon-name-part-type="genus" reg="Longileptoneta">Longileptoneta</tp:taxon-name-part><tp:taxon-name-part taxon-name-part-type="species" reg="huboliao">huboliao</tp:taxon-name-part></tp:taxon-name></italic> sp. nov., male palp <bold>A</bold> femur, prolateral view <bold>B</bold> palp, ventral view <bold>C</bold> detail of tegular apophysis, ventral view <bold>D</bold> same, ventral view <bold>E</bold> detail of embolus, ventral view. Abbreviations: Con – conductor, Em – embolus, PS – prolateral sclerite.</p></caption><graphic xmlns:xlink="http://www.w3.org/1999/xlink" xlink:href="zookeys-1189-287_article-111041__-g012.jpg" position="float" orientation="portrait" xlink:type="simple" id="oo_969276.jpg"><uri content-type="original_file" xlink:type="simple">https://binary.pensoft.net/fig/969276</uri></graphic></fig><fig id="F13" position="float" orientation="portrait"><object-id xmlns:xlink="http://www.w3.org/1999/xlink" content-type="doi" xlink:type="simple">10.3897/zookeys.1189.111041.figure13</object-id><object-id xmlns:xlink="http://www.w3.org/1999/xlink" content-type="arpha" xlink:type="simple">372E32D2-E426-5E81-9FFB-0EC3C0DFB4F3</object-id><label>Figure 13.</label><caption><p><italic><tp:taxon-name><tp:taxon-name-part taxon-name-part-type="genus" reg="Longileptoneta">Longileptoneta</tp:taxon-name-part><tp:taxon-name-part taxon-name-part-type="species" reg="huboliao">huboliao</tp:taxon-name-part></tp:taxon-name></italic> sp. nov., female paratype <bold>A</bold> habitus, dorsal view <bold>B</bold> same, ventral view <bold>C</bold> vulva, dorsal view. Abbreviations: At – atrium, Spe – spermathecae, SS – spermathecae stalk. Scale bars: 0.1 mm.</p></caption><graphic xmlns:xlink="http://www.w3.org/1999/xlink" xlink:href="zookeys-1189-287_article-111041__-g013.jpg" position="float" orientation="portrait" xlink:type="simple" id="oo_969277.jpg"><uri content-type="original_file" xlink:type="simple">https://binary.pensoft.net/fig/969277</uri></graphic></fig></tp:treatment-sec><tp:treatment-sec sec-type="description" id="SECID0ESMAG"><title>Description.</title><p><bold>Male</bold> (holotype). Habitus as in Fig. <xref ref-type="fig" rid="F11">11A, B</xref>. Total length 2.11. Carapace 0.96 long, 0.82 wide. Eye sizes and interdistances: ALE 0.08, PME 0.07, PLE 0.07; ALE–PME 0.12, PLE–PLE 0.11, PLE–PME 0.05; AER 0.15, PER 0.19. Clypeus 0.18 high. Chelicerae (Fig. <xref ref-type="fig" rid="F11">11B</xref>) with nine promarginal and eight retromarginal teeth. Endites with several long setae laterally. Labium sub-rectangular, anteriorly with more than two pairs of strong setae. Sternum (Fig. <xref ref-type="fig" rid="F11">11B</xref>) shield-shaped, slightly longer than wide, with several long setae on the surface, posterior end blunt. Leg measurements: I 8.04 (1.93, 0.31, 2.55, 2.18, 1.07); II 5.58 (1.54, 0.28, 1.62, 1.34, 0.80); III 4.20 (1.00, 0.27, 1.29, 1.09, 0.55); IV 6.23 (1.76, 0.29, 2.05, 1.57, 0.56). Pedicel 0.11. Abdomen 1.03 long, 0.67 wide.</p><p><bold><italic>Coloration</italic></bold> (Fig. <xref ref-type="fig" rid="F11">11A, B</xref>). Carapace reddish to black-brown, with radial dark brown stripes along submargin. Chelicerae and endites reddish to dark brown. Labium brown. Sternum brown, mottled. Legs reddish to black-brown, mottled. Abdomen medial part reddish, other parts dark brown, mottled; venter dark brown, mottled.</p><p><bold><italic>Palp</italic></bold> (Figs <xref ref-type="fig" rid="F11">11C–E</xref>, <xref ref-type="fig" rid="F12">12</xref>). Femur with three rows of short strong spines ventrally, dorsally, and prolaterally; patella lacking spine; tibia with one long columnar apophysis, armed with a long straight spine. Tip of bulb: prolateral lobe willow leaf-shaped; prolateral sclerite long, needle-like; conductor membranous, with serrate tip. Embolus with blunt tip, shorter than prolateral sclerite.</p><p><bold>Female</bold> (paratype). Habitus as in Fig. <xref ref-type="fig" rid="F13">13A, B</xref>. Total length 1.77. Carapace 0.89 long, 0.76 wide. Eye sizes and interdistances: ALE 0.08, PME 0.07, PLE 0.07; ALE–PME 0.12, PLE–PLE 0.1, PLE–PME 0.05; AER 0.15, PER 0.18. Clypeus 0.14 high. Chelicerae (Fig. <xref ref-type="fig" rid="F13">13B</xref>) with nine promarginal and eight retromarginal teeth. Endites with several long spines anterolaterally. Sternum (Fig. <xref ref-type="fig" rid="F13">13B</xref>) shield-shaped, nearly as long as wide, with dense scale-like surface, lateral margin thickened, posterior end blunt. Leg measurements: I 6.25 (1.90, 0.23, 1.97, 1.53, 0.62); II 5.19 (1.44, 0.26, 1.52, 1.22, 0.75); III 4.18 (1.13, 0.28, 1.24, 0.89, 0.64); IV 6.38 (1.66, 0.28, 2.07, 1.58, 0.79). Pedicel 0.04. Abdomen 0.84 long, 0.59 wide.</p><p><bold><italic>Vulva</italic></bold> (Fig. <xref ref-type="fig" rid="F13">13C</xref>). Internal genitalia with semicircle atrium, oval spermathecae, and convoluted spermathecal stalk including three coils.</p></tp:treatment-sec><tp:treatment-sec sec-type="notes" id="SECID0E2OAG"><title>Note.</title><p>The right spermathecal stalk and spermathecae were extruded deformation after covering cover slip when we took a photo under microscope.</p></tp:treatment-sec><tp:treatment-sec sec-type="distribution" id="SECID0EAPAG"><title>Distribution.</title><p>Known only from the type locality in Fujian Province, China (Fig. <xref ref-type="fig" rid="F29">29</xref>).</p></tp:treatment-sec><tp:treatment-sec sec-type="etymology" id="SECID0EKPAG"><title>Etymology.</title><p>The name is taken from the type locality, noun in apposition.</p></tp:treatment-sec><tp:treatment-sec><!--Section generated to contain objects referenced in tp:taxon-treatment.--><fig id="F28" position="float" orientation="portrait"><object-id xmlns:xlink="http://www.w3.org/1999/xlink" content-type="doi" xlink:type="simple">10.3897/zookeys.1189.111041.figure28</object-id><object-id xmlns:xlink="http://www.w3.org/1999/xlink" content-type="arpha" xlink:type="simple">97E722AE-49CD-5284-8490-8EE9E1CD1DA6</object-id><label>Figure 28.</label><caption><p>Photographs of living specimens from China. <bold>A</bold><italic><tp:taxon-name><tp:taxon-name-part taxon-name-part-type="genus" reg="Longileptoneta">Longileptoneta</tp:taxon-name-part><tp:taxon-name-part taxon-name-part-type="species" reg="guadunensis">guadunensis</tp:taxon-name-part></tp:taxon-name></italic> sp. nov., <bold>B</bold><italic><tp:taxon-name><tp:taxon-name-part taxon-name-part-type="genus" reg="Longileptoneta">L.</tp:taxon-name-part><tp:taxon-name-part taxon-name-part-type="species" reg="huboliao">huboliao</tp:taxon-name-part></tp:taxon-name></italic> sp. nov. <bold>C</bold><italic><tp:taxon-name><tp:taxon-name-part taxon-name-part-type="genus" reg="Longileptoneta">L.</tp:taxon-name-part><tp:taxon-name-part taxon-name-part-type="species" reg="jiaxiani">jiaxiani</tp:taxon-name-part></tp:taxon-name></italic> sp. nov. <bold>D</bold><italic><tp:taxon-name><tp:taxon-name-part taxon-name-part-type="genus" reg="Longileptoneta">L.</tp:taxon-name-part><tp:taxon-name-part taxon-name-part-type="species" reg="letuensis">letuensis</tp:taxon-name-part></tp:taxon-name></italic> sp. nov. <bold>E</bold><italic><tp:taxon-name><tp:taxon-name-part taxon-name-part-type="genus" reg="Longileptoneta">L.</tp:taxon-name-part><tp:taxon-name-part taxon-name-part-type="species" reg="renzhouensis">renzhouensis</tp:taxon-name-part></tp:taxon-name></italic> sp. nov. <bold>F</bold><italic><tp:taxon-name><tp:taxon-name-part taxon-name-part-type="genus" reg="Longileptoneta">L.</tp:taxon-name-part><tp:taxon-name-part taxon-name-part-type="species" reg="tianmenensis">tianmenensis</tp:taxon-name-part></tp:taxon-name></italic> sp. nov. <bold>G, H</bold><italic><tp:taxon-name><tp:taxon-name-part taxon-name-part-type="genus" reg="Pararana">Pararana</tp:taxon-name-part><tp:taxon-name-part taxon-name-part-type="species" reg="mingxuani">mingxuani</tp:taxon-name-part></tp:taxon-name></italic> sp. nov.</p></caption><graphic xmlns:xlink="http://www.w3.org/1999/xlink" xlink:href="zookeys-1189-287_article-111041__-g028.jpg" position="float" orientation="portrait" xlink:type="simple" id="oo_969292.jpg"><uri content-type="original_file" xlink:type="simple">https://binary.pensoft.net/fig/969292</uri></graphic></fig><fig id="F29" position="float" orientation="portrait"><object-id xmlns:xlink="http://www.w3.org/1999/xlink" content-type="doi" xlink:type="simple">10.3897/zookeys.1189.111041.figure29</object-id><object-id xmlns:xlink="http://www.w3.org/1999/xlink" content-type="arpha" xlink:type="simple">E544D3D4-C4B5-5121-A71A-6D7923F386B5</object-id><label>Figure 29.</label><caption><p>Records of <italic><tp:taxon-name><tp:taxon-name-part taxon-name-part-type="genus" reg="Falcileptoneta">Falcileptoneta</tp:taxon-name-part><tp:taxon-name-part taxon-name-part-type="species" reg="monodactyla">monodactyla</tp:taxon-name-part></tp:taxon-name></italic> (Yin, Wang &amp; Wang, 1984), <italic><tp:taxon-name><tp:taxon-name-part taxon-name-part-type="genus" reg="Leptonetela">Leptonetela</tp:taxon-name-part><tp:taxon-name-part taxon-name-part-type="species" reg="dawu">dawu</tp:taxon-name-part></tp:taxon-name></italic> sp. nov., <italic><tp:taxon-name><tp:taxon-name-part taxon-name-part-type="genus" reg="Leptonetela">L.</tp:taxon-name-part><tp:taxon-name-part taxon-name-part-type="species" reg="yuanhaoi">yuanhaoi</tp:taxon-name-part></tp:taxon-name></italic> sp. nov. and <italic><tp:taxon-name><tp:taxon-name-part taxon-name-part-type="genus" reg="Leptonetela">L.</tp:taxon-name-part><tp:taxon-name-part taxon-name-part-type="species" reg="zuojiashan">zuojiashan</tp:taxon-name-part></tp:taxon-name></italic> sp. nov. from Jiangxi; <italic><tp:taxon-name><tp:taxon-name-part taxon-name-part-type="genus" reg="Longileptoneta">Longileptoneta</tp:taxon-name-part><tp:taxon-name-part taxon-name-part-type="species" reg="guadunensis">guadunensis</tp:taxon-name-part></tp:taxon-name></italic> sp. nov., <italic><tp:taxon-name><tp:taxon-name-part taxon-name-part-type="genus" reg="Longileptoneta">L.</tp:taxon-name-part><tp:taxon-name-part taxon-name-part-type="species" reg="huboliao">huboliao</tp:taxon-name-part></tp:taxon-name></italic> sp. nov., <italic><tp:taxon-name><tp:taxon-name-part taxon-name-part-type="genus" reg="Longileptoneta">L.</tp:taxon-name-part><tp:taxon-name-part taxon-name-part-type="species" reg="jiaxiani">jiaxiani</tp:taxon-name-part></tp:taxon-name></italic> sp. nov., <italic><tp:taxon-name><tp:taxon-name-part taxon-name-part-type="genus" reg="Longileptoneta">L.</tp:taxon-name-part><tp:taxon-name-part taxon-name-part-type="species" reg="letuensis">letuensis</tp:taxon-name-part></tp:taxon-name></italic> sp. nov., <italic><tp:taxon-name><tp:taxon-name-part taxon-name-part-type="genus" reg="Longileptoneta">L.</tp:taxon-name-part><tp:taxon-name-part taxon-name-part-type="species" reg="renzhouensis">renzhouensis</tp:taxon-name-part></tp:taxon-name></italic> sp. nov., <italic><tp:taxon-name><tp:taxon-name-part taxon-name-part-type="genus" reg="Longileptoneta">L.</tp:taxon-name-part><tp:taxon-name-part taxon-name-part-type="species" reg="tianmenensis">tianmenensis</tp:taxon-name-part></tp:taxon-name></italic> sp. nov., and <italic><tp:taxon-name><tp:taxon-name-part taxon-name-part-type="genus" reg="Pararana">Pararana</tp:taxon-name-part><tp:taxon-name-part taxon-name-part-type="species" reg="mingxuani">mingxuani</tp:taxon-name-part></tp:taxon-name></italic> sp. nov. from Fujian, China.</p></caption><graphic xmlns:xlink="http://www.w3.org/1999/xlink" xlink:href="zookeys-1189-287_article-111041__-g029.jpg" position="float" orientation="portrait" xlink:type="simple" id="oo_969293.jpg"><uri content-type="original_file" xlink:type="simple">https://binary.pensoft.net/fig/969293</uri></graphic></fig></tp:treatment-sec><ref-list><ref id="B10"><mixed-citation xmlns:xlink="http://www.w3.org/1999/xlink" xlink:type="simple"><person-group><name name-style="western"><surname>Wang</surname><given-names>CX</given-names></name><name name-style="western"><surname>Li</surname><given-names>SQ</given-names></name><name name-style="western"><surname>Zhu</surname><given-names>WH</given-names></name></person-group> (<year>2020</year>) <article-title>Taxonomic notes on <tp:taxon-name><tp:taxon-name-part taxon-name-part-type="family">Leptonetidae</tp:taxon-name-part></tp:taxon-name> (<tp:taxon-name><tp:taxon-name-part taxon-name-part-type="class">Arachnida</tp:taxon-name-part></tp:taxon-name>, <tp:taxon-name><tp:taxon-name-part taxon-name-part-type="order">Araneae</tp:taxon-name-part></tp:taxon-name>) from China, with descriptions of one new genus and eight new species.</article-title><source>Zoological Research</source><volume>41</volume>(<issue>6</issue>): <fpage>684</fpage>–<lpage>704</lpage>. <ext-link xlink:href="10.24272/j.issn.2095-8137.2020.214" ext-link-type="doi" xlink:type="simple">https://doi.org/10.24272/j.issn.2095-8137.2020.214</ext-link></mixed-citation></ref></ref-list></tp:taxon-treatment>
