# Supplementary material for: ﻿Midget cave spiders (Araneae, Leptonetidae) from Jiangxi and Fujian Province, China
Source: Zookeys. 2024 Jan 18;1189:287–325. doi: 10.3897/zookeys.1189.111041 (PMC10836598; doi:10.3897/zookeys.1189.111041)
Supplement: XML Treatment for Longileptoneta jiaxiani [file zookeys.1189.111041-treatment7.xml]

<!DOCTYPE tp:taxon-treatment
  PUBLIC "-//TaxonX//DTD Taxonomic Treatment Publishing DTD v0 20100105//EN" "tax-treatment-NSO.dtd">
<tp:taxon-treatment xmlns:tp="http://www.plazi.org/taxpub"><tp:treatment-meta><kwd-group><label>Taxon classification</label><kwd>
                <named-content content-type="kingdom">Animalia</named-content>
              </kwd><kwd>
                <named-content content-type="order">Araneae</named-content>
              </kwd><kwd>
                <named-content content-type="family">Leptonetidae</named-content>
              </kwd></kwd-group><mixed-citation publication-type="journal"><person-group><name><surname>Liu</surname><given-names>Bin-Lu</given-names></name><name><surname>Yao</surname><given-names>Yan-bin</given-names></name><name><surname>Jiang</surname><given-names>Zi-Min</given-names></name><name><surname>Xiao</surname><given-names>Yong-hong</given-names></name><name><surname>Liu</surname><given-names>Ke-Ke</given-names></name></person-group><article-title>﻿Midget cave spiders (<tp:taxon-name><tp:taxon-name-part taxon-name-part-type="order">Araneae</tp:taxon-name-part></tp:taxon-name>, <tp:taxon-name><tp:taxon-name-part taxon-name-part-type="family">Leptonetidae</tp:taxon-name-part></tp:taxon-name>) from Jiangxi and Fujian Province, China</article-title><source>Zookeys</source><day>18</day><month>01</month><year>2024</year><volume>1189</volume><fpage>287</fpage><lpage>325</lpage><pub-id pub-id-type="doi">10.3897/zookeys.1189.111041</pub-id></mixed-citation></tp:treatment-meta><tp:nomenclature><label>﻿</label><tp:taxon-name>
              <object-id xmlns:xlink="http://www.w3.org/1999/xlink" content-type="arpha" xlink:type="simple">840F31EA-5433-5B1E-84E1-6A7BF2AA196D</object-id>
              <tp:taxon-name-part taxon-name-part-type="genus" reg="Longileptoneta">Longileptoneta</tp:taxon-name-part>
              <tp:taxon-name-part taxon-name-part-type="species" reg="jiaxiani">jiaxiani</tp:taxon-name-part>
              <object-id xmlns:xlink="http://www.w3.org/1999/xlink" content-type="zoobank" xlink:type="simple">https://zoobank.org/1D1C5F43-5FFE-4C15-9987-E304121393C9</object-id>
            </tp:taxon-name><tp:taxon-authority>Yao &amp; Liu</tp:taxon-authority><tp:taxon-status xmlns:xlink="http://www.w3.org/1999/xlink" xlink:type="simple">sp. nov.</tp:taxon-status><xref ref-type="fig" rid="F14">Figs 14</xref><xref ref-type="fig" rid="F15">, 15</xref><xref ref-type="fig" rid="F16">, 16</xref><xref ref-type="fig" rid="F28">, 28C Vernacular name: 嘉贤长弱蛛</xref></tp:nomenclature><tp:treatment-sec sec-type="material" id="SECID0EKRAG"><title>Material examined.</title><p><bold><italic>Holotype</italic></bold>: ♂, <bold>China</bold>: Fujian Province, Fuzhou City, Cangshan District, Jinshan campus in Fujian Agriculture and Forestry University, <named-content xmlns:xlink="http://www.w3.org/1999/xlink" content-type="dwc:verbatimCoordinates" xlink:type="simple"><named-content content-type="geo-json" specific-use="{&#34;type&#34;:&#34;Point&#34;,&#34;coordinates&#34;:[119.332406,26.039200]}" id="NCID0E1RAG" xlink:type="simple">26°2'21.12"N, 119°19'56.66"E</named-content></named-content>, 29.IV.2023, Y. Yao, J. Gong &amp; M. Wu leg. (Lep-10). <bold><italic>Paratype</italic></bold>: 1 ♀, the same data as the holotype (Lep-10).</p></tp:treatment-sec><tp:treatment-sec sec-type="diagnosis" id="SECID0ECSAG"><title>Diagnosis.</title><p>The male of this species is similar to that of <italic><tp:taxon-name><tp:taxon-name-part taxon-name-part-type="genus" reg="Longileptoneta">L.</tp:taxon-name-part><tp:taxon-name-part taxon-name-part-type="species" reg="shenxian">shenxian</tp:taxon-name-part></tp:taxon-name></italic> Wang &amp; Li, 2020 (in <xref ref-type="bibr" rid="B10">Wang et al. 2020</xref>: 698, fig. 12A–D) in having the bulb with an extruded coniform anterior part and the spine-like prolateral sclerite, but can be distinguished from it by the carapace with six eyes (vs absent) and the patella with a very strong and thick spine (vs absent), and the hook-shaped embolus (vs the narrowed lamellar embolus) (Figs <xref ref-type="fig" rid="F14">14C–E</xref>, <xref ref-type="fig" rid="F15">15</xref>). The female resembles <italic><tp:taxon-name><tp:taxon-name-part taxon-name-part-type="genus" reg="Longileptoneta">L.</tp:taxon-name-part><tp:taxon-name-part taxon-name-part-type="species" reg="shenxian">shenxian</tp:taxon-name-part></tp:taxon-name></italic> (<xref ref-type="bibr" rid="B10">Wang et al. 2020</xref>: 698, fig. 13A–C) in having a bell-shaped atrium, but can be separated by the carapace with eyes (vs lacking) and the C-shaped spermathecal stalk (vs S-shaped) (Fig. <xref ref-type="fig" rid="F16">16</xref>).</p><fig id="F14" position="float" orientation="portrait"><object-id xmlns:xlink="http://www.w3.org/1999/xlink" content-type="doi" xlink:type="simple">10.3897/zookeys.1189.111041.figure14</object-id><object-id xmlns:xlink="http://www.w3.org/1999/xlink" content-type="arpha" xlink:type="simple">0D9D9EB6-192A-5D5C-A1D9-2DA451889034</object-id><label>Figure 14.</label><caption><p><italic><tp:taxon-name><tp:taxon-name-part taxon-name-part-type="genus" reg="Longileptoneta">Longileptoneta</tp:taxon-name-part><tp:taxon-name-part taxon-name-part-type="species" reg="jiaxiani">jiaxiani</tp:taxon-name-part></tp:taxon-name></italic> sp. nov., male palp, holotype <bold>A</bold> habitus, dorsal view <bold>B</bold> same, ventral view <bold>C</bold> palp, prolateral view <bold>D</bold> same, ventral view, slightly prolateral <bold>E</bold> same, retrolateral view. Abbreviations: Con – conductor, PL – prolateral lobe, PS – prolateral sclerite. Scale bars: 0.1 mm.</p></caption><graphic xmlns:xlink="http://www.w3.org/1999/xlink" xlink:href="zookeys-1189-287_article-111041__-g014.jpg" position="float" orientation="portrait" xlink:type="simple" id="oo_969278.jpg"><uri content-type="original_file" xlink:type="simple">https://binary.pensoft.net/fig/969278</uri></graphic></fig></tp:treatment-sec><tp:treatment-sec sec-type="description" id="SECID0EUUAG"><title>Description.</title><p><bold>Male</bold> (holotype). Habitus as in Fig. <xref ref-type="fig" rid="F14">14A, B</xref>. Total length 1.46. Carapace 0.68 long, 0.65 wide. Eye sizes and interdistances: ALE 0.05, PME 0.04, PLE 0.05; ALE–PME 0.07, PLE–PLE 0.07, PLE–PME 0.03; AER 0.10, PER 0.12. Clypeus 0.13 high. Chelicerae (Fig. <xref ref-type="fig" rid="F14">14B</xref>) with eight promarginal and five retromarginal teeth. Endites with several long spines laterally and seven leaf-shaped setae. Labium sub-rectangular, anterolaterally with two pairs of strong setae and anteriorly with eight setae. Sternum (Fig. <xref ref-type="fig" rid="F14">14B</xref>) shield-shaped, longer than wide, with dense setae laterally, posterior end blunt. Leg measurements: I 5.23 (1.34, 0.19, 1.61, 1.29, 0.80); II (1.42, 0.28, other segments broken); III 4.52 (1.19, 0.29, 1.15, 1.08, 0.81); IV (1.68, 0.24, other segments broken). Pedicel 0.06. Abdomen 0.73 long, 0.53 wide.</p><p><bold><italic>Coloration</italic></bold> (Fig. <xref ref-type="fig" rid="F14">14A, B</xref>). Carapace yellowish to black, with radial dark stripes submedially and mottled markings on lateral margin. Chelicerae yellow to dark brown. Endites yellow. Labium yellow. Sternum yellow to black, mottled. Legs yellow. Abdomen, dorsally yellow, mottled in anterior and posterior parts; venter mottled.</p><p><bold><italic>Palp</italic></bold> (Figs <xref ref-type="fig" rid="F14">14C–E</xref>, <xref ref-type="fig" rid="F15">15</xref>). Femur with four rows of short strong spines ventrally, dorsally, and prolaterally; patella with one thick, strong spine proximally; tibia lacking spine and apophysis. Cymbium with a distinct constriction medially. Tip of bulb: one spine-like prolateral sclerite; prolateral lobe lamellar; conductor membranous, with banded tip, slightly shorter than prolateral sclerite. Embolus indistinct, wrapping with conductor, hook-shaped.</p><fig id="F15" position="float" orientation="portrait"><object-id xmlns:xlink="http://www.w3.org/1999/xlink" content-type="doi" xlink:type="simple">10.3897/zookeys.1189.111041.figure15</object-id><object-id xmlns:xlink="http://www.w3.org/1999/xlink" content-type="arpha" xlink:type="simple">4BCEC316-4B90-5AD4-8AF1-6296601DD2BC</object-id><label>Figure 15.</label><caption><p>SEM micrographs of <italic><tp:taxon-name><tp:taxon-name-part taxon-name-part-type="genus" reg="Longileptoneta">Longileptoneta</tp:taxon-name-part><tp:taxon-name-part taxon-name-part-type="species" reg="jiaxiani">jiaxiani</tp:taxon-name-part></tp:taxon-name></italic> sp. nov., right male palp, holotype <bold>A</bold> right palp, retrolateral view <bold>B</bold> same, detail of tegular apophysis, retrolateral view <bold>C</bold> same, retrolateral view <bold>D</bold> same, detail of tegular apophysis, prolateral view, <bold>E</bold> same, detail of conductor, prolateral view <bold>F</bold> same, detail of embolus, ventral view. Abbreviations: Con – conductor, Em – embolus, PL – prolateral lobe, PS – prolateral sclerite.</p></caption><graphic xmlns:xlink="http://www.w3.org/1999/xlink" xlink:href="zookeys-1189-287_article-111041__-g015.jpg" position="float" orientation="portrait" xlink:type="simple" id="oo_969279.jpg"><uri content-type="original_file" xlink:type="simple">https://binary.pensoft.net/fig/969279</uri></graphic></fig><p><bold>Female</bold> (paratype). Habitus as in Fig. <xref ref-type="fig" rid="F16">16A–D</xref>. Total length 1.92. Carapace 0.78 long, 0.67 wide. Eye sizes and interdistances: ALE 0.05, PME 0.04, PLE 0.05; ALE–PME 0.09, PLE–PLE 0.09, PLE–PME 0.05; AER 0.10, PER 0.15. Clypeus 0.15 high. Chelicerae (Fig. <xref ref-type="fig" rid="F16">16B</xref>) with eight promarginal and seven retromarginal teeth. Endites with several long spines anterolaterally. Sternum (Fig. <xref ref-type="fig" rid="F16">16B</xref>) shield-shaped, nearly as long as wide, with dense scale-like surface, lateral margin thickened, posterior end blunt. Leg measurements: I (1.40, 0.29, 1.69, other segments broken); II 4.33 (1.21, 0.29, 1.23, 0.99, 0.61); III 3.41 (0.98, 0.13, 0.93, 0.81, 0.56); IV (1.34, 0.21, 1.48, 1.16, other segments broken). Abdomen 1.14 long, 0.80 wide.</p><fig id="F16" position="float" orientation="portrait"><object-id xmlns:xlink="http://www.w3.org/1999/xlink" content-type="doi" xlink:type="simple">10.3897/zookeys.1189.111041.figure16</object-id><object-id xmlns:xlink="http://www.w3.org/1999/xlink" content-type="arpha" xlink:type="simple">02D94174-5BFC-5881-80F4-F30C1750EF59</object-id><label>Figure 16.</label><caption><p><italic><tp:taxon-name><tp:taxon-name-part taxon-name-part-type="genus" reg="Longileptoneta">Longileptoneta</tp:taxon-name-part><tp:taxon-name-part taxon-name-part-type="species" reg="jiaxiani">jiaxiani</tp:taxon-name-part></tp:taxon-name></italic> sp. nov., female paratype <bold>A</bold> carapace, dorsal view <bold>B</bold> same ventral view <bold>C</bold> abdomen, dorsal view <bold>D</bold> same, ventral view <bold>E</bold> vulva, dorsal view. Abbreviations: At – atrium, Spe – spermathecae, SS – spermathecae stalk. Scale bars: 0.1 mm.</p></caption><graphic xmlns:xlink="http://www.w3.org/1999/xlink" xlink:href="zookeys-1189-287_article-111041__-g016.jpg" position="float" orientation="portrait" xlink:type="simple" id="oo_969280.jpg"><uri content-type="original_file" xlink:type="simple">https://binary.pensoft.net/fig/969280</uri></graphic></fig><p><bold><italic>Vulva</italic></bold> (Fig. <xref ref-type="fig" rid="F16">16E</xref>). Internal genitalia with sub-trapezoidal atrium, slightly swollen spermathecae, and convoluted spermathecal stalk including three coils.</p></tp:treatment-sec><tp:treatment-sec sec-type="distribution" id="SECID0EDZAG"><title>Distribution.</title><p>Known only from the type locality in Fujian Province, China (Fig. <xref ref-type="fig" rid="F29">29</xref>).</p></tp:treatment-sec><tp:treatment-sec sec-type="etymology" id="SECID0ENZAG"><title>Etymology.</title><p>The species is named after Mr Jiaxian Gong, who collected the type specimens.</p></tp:treatment-sec><tp:treatment-sec><!--Section generated to contain objects referenced in tp:taxon-treatment.--><fig id="F28" position="float" orientation="portrait"><object-id xmlns:xlink="http://www.w3.org/1999/xlink" content-type="doi" xlink:type="simple">10.3897/zookeys.1189.111041.figure28</object-id><object-id xmlns:xlink="http://www.w3.org/1999/xlink" content-type="arpha" xlink:type="simple">97E722AE-49CD-5284-8490-8EE9E1CD1DA6</object-id><label>Figure 28.</label><caption><p>Photographs of living specimens from China. <bold>A</bold><italic><tp:taxon-name><tp:taxon-name-part taxon-name-part-type="genus" reg="Longileptoneta">Longileptoneta</tp:taxon-name-part><tp:taxon-name-part taxon-name-part-type="species" reg="guadunensis">guadunensis</tp:taxon-name-part></tp:taxon-name></italic> sp. nov., <bold>B</bold><italic><tp:taxon-name><tp:taxon-name-part taxon-name-part-type="genus" reg="Longileptoneta">L.</tp:taxon-name-part><tp:taxon-name-part taxon-name-part-type="species" reg="huboliao">huboliao</tp:taxon-name-part></tp:taxon-name></italic> sp. nov. <bold>C</bold><italic><tp:taxon-name><tp:taxon-name-part taxon-name-part-type="genus" reg="Longileptoneta">L.</tp:taxon-name-part><tp:taxon-name-part taxon-name-part-type="species" reg="jiaxiani">jiaxiani</tp:taxon-name-part></tp:taxon-name></italic> sp. nov. <bold>D</bold><italic><tp:taxon-name><tp:taxon-name-part taxon-name-part-type="genus" reg="Longileptoneta">L.</tp:taxon-name-part><tp:taxon-name-part taxon-name-part-type="species" reg="letuensis">letuensis</tp:taxon-name-part></tp:taxon-name></italic> sp. nov. <bold>E</bold><italic><tp:taxon-name><tp:taxon-name-part taxon-name-part-type="genus" reg="Longileptoneta">L.</tp:taxon-name-part><tp:taxon-name-part taxon-name-part-type="species" reg="renzhouensis">renzhouensis</tp:taxon-name-part></tp:taxon-name></italic> sp. nov. <bold>F</bold><italic><tp:taxon-name><tp:taxon-name-part taxon-name-part-type="genus" reg="Longileptoneta">L.</tp:taxon-name-part><tp:taxon-name-part taxon-name-part-type="species" reg="tianmenensis">tianmenensis</tp:taxon-name-part></tp:taxon-name></italic> sp. nov. <bold>G, H</bold><italic><tp:taxon-name><tp:taxon-name-part taxon-name-part-type="genus" reg="Pararana">Pararana</tp:taxon-name-part><tp:taxon-name-part taxon-name-part-type="species" reg="mingxuani">mingxuani</tp:taxon-name-part></tp:taxon-name></italic> sp. nov.</p></caption><graphic xmlns:xlink="http://www.w3.org/1999/xlink" xlink:href="zookeys-1189-287_article-111041__-g028.jpg" position="float" orientation="portrait" xlink:type="simple" id="oo_969292.jpg"><uri content-type="original_file" xlink:type="simple">https://binary.pensoft.net/fig/969292</uri></graphic></fig><fig id="F29" position="float" orientation="portrait"><object-id xmlns:xlink="http://www.w3.org/1999/xlink" content-type="doi" xlink:type="simple">10.3897/zookeys.1189.111041.figure29</object-id><object-id xmlns:xlink="http://www.w3.org/1999/xlink" content-type="arpha" xlink:type="simple">E544D3D4-C4B5-5121-A71A-6D7923F386B5</object-id><label>Figure 29.</label><caption><p>Records of <italic><tp:taxon-name><tp:taxon-name-part taxon-name-part-type="genus" reg="Falcileptoneta">Falcileptoneta</tp:taxon-name-part><tp:taxon-name-part taxon-name-part-type="species" reg="monodactyla">monodactyla</tp:taxon-name-part></tp:taxon-name></italic> (Yin, Wang &amp; Wang, 1984), <italic><tp:taxon-name><tp:taxon-name-part taxon-name-part-type="genus" reg="Leptonetela">Leptonetela</tp:taxon-name-part><tp:taxon-name-part taxon-name-part-type="species" reg="dawu">dawu</tp:taxon-name-part></tp:taxon-name></italic> sp. nov., <italic><tp:taxon-name><tp:taxon-name-part taxon-name-part-type="genus" reg="Leptonetela">L.</tp:taxon-name-part><tp:taxon-name-part taxon-name-part-type="species" reg="yuanhaoi">yuanhaoi</tp:taxon-name-part></tp:taxon-name></italic> sp. nov. and <italic><tp:taxon-name><tp:taxon-name-part taxon-name-part-type="genus" reg="Leptonetela">L.</tp:taxon-name-part><tp:taxon-name-part taxon-name-part-type="species" reg="zuojiashan">zuojiashan</tp:taxon-name-part></tp:taxon-name></italic> sp. nov. from Jiangxi; <italic><tp:taxon-name><tp:taxon-name-part taxon-name-part-type="genus" reg="Longileptoneta">Longileptoneta</tp:taxon-name-part><tp:taxon-name-part taxon-name-part-type="species" reg="guadunensis">guadunensis</tp:taxon-name-part></tp:taxon-name></italic> sp. nov., <italic><tp:taxon-name><tp:taxon-name-part taxon-name-part-type="genus" reg="Longileptoneta">L.</tp:taxon-name-part><tp:taxon-name-part taxon-name-part-type="species" reg="huboliao">huboliao</tp:taxon-name-part></tp:taxon-name></italic> sp. nov., <italic><tp:taxon-name><tp:taxon-name-part taxon-name-part-type="genus" reg="Longileptoneta">L.</tp:taxon-name-part><tp:taxon-name-part taxon-name-part-type="species" reg="jiaxiani">jiaxiani</tp:taxon-name-part></tp:taxon-name></italic> sp. nov., <italic><tp:taxon-name><tp:taxon-name-part taxon-name-part-type="genus" reg="Longileptoneta">L.</tp:taxon-name-part><tp:taxon-name-part taxon-name-part-type="species" reg="letuensis">letuensis</tp:taxon-name-part></tp:taxon-name></italic> sp. nov., <italic><tp:taxon-name><tp:taxon-name-part taxon-name-part-type="genus" reg="Longileptoneta">L.</tp:taxon-name-part><tp:taxon-name-part taxon-name-part-type="species" reg="renzhouensis">renzhouensis</tp:taxon-name-part></tp:taxon-name></italic> sp. nov., <italic><tp:taxon-name><tp:taxon-name-part taxon-name-part-type="genus" reg="Longileptoneta">L.</tp:taxon-name-part><tp:taxon-name-part taxon-name-part-type="species" reg="tianmenensis">tianmenensis</tp:taxon-name-part></tp:taxon-name></italic> sp. nov., and <italic><tp:taxon-name><tp:taxon-name-part taxon-name-part-type="genus" reg="Pararana">Pararana</tp:taxon-name-part><tp:taxon-name-part taxon-name-part-type="species" reg="mingxuani">mingxuani</tp:taxon-name-part></tp:taxon-name></italic> sp. nov. from Fujian, China.</p></caption><graphic xmlns:xlink="http://www.w3.org/1999/xlink" xlink:href="zookeys-1189-287_article-111041__-g029.jpg" position="float" orientation="portrait" xlink:type="simple" id="oo_969293.jpg"><uri content-type="original_file" xlink:type="simple">https://binary.pensoft.net/fig/969293</uri></graphic></fig></tp:treatment-sec><ref-list><ref id="B10"><mixed-citation xmlns:xlink="http://www.w3.org/1999/xlink" xlink:type="simple"><person-group><name name-style="western"><surname>Wang</surname><given-names>CX</given-names></name><name name-style="western"><surname>Li</surname><given-names>SQ</given-names></name><name name-style="western"><surname>Zhu</surname><given-names>WH</given-names></name></person-group> (<year>2020</year>) <article-title>Taxonomic notes on <tp:taxon-name><tp:taxon-name-part taxon-name-part-type="family">Leptonetidae</tp:taxon-name-part></tp:taxon-name> (<tp:taxon-name><tp:taxon-name-part taxon-name-part-type="class">Arachnida</tp:taxon-name-part></tp:taxon-name>, <tp:taxon-name><tp:taxon-name-part taxon-name-part-type="order">Araneae</tp:taxon-name-part></tp:taxon-name>) from China, with descriptions of one new genus and eight new species.</article-title><source>Zoological Research</source><volume>41</volume>(<issue>6</issue>): <fpage>684</fpage>–<lpage>704</lpage>. <ext-link xlink:href="10.24272/j.issn.2095-8137.2020.214" ext-link-type="doi" xlink:type="simple">https://doi.org/10.24272/j.issn.2095-8137.2020.214</ext-link></mixed-citation></ref></ref-list></tp:taxon-treatment>
