# Supplementary material for: ﻿Midget cave spiders (Araneae, Leptonetidae) from Jiangxi and Fujian Province, China
Source: Zookeys. 2024 Jan 18;1189:287–325. doi: 10.3897/zookeys.1189.111041 (PMC10836598; doi:10.3897/zookeys.1189.111041)
Supplement: XML Treatment for Longileptoneta renzhouensis [file zookeys.1189.111041-treatment9.xml]

<!DOCTYPE tp:taxon-treatment
  PUBLIC "-//TaxonX//DTD Taxonomic Treatment Publishing DTD v0 20100105//EN" "tax-treatment-NSO.dtd">
<tp:taxon-treatment xmlns:tp="http://www.plazi.org/taxpub"><tp:treatment-meta><kwd-group><label>Taxon classification</label><kwd>
                <named-content content-type="kingdom">Animalia</named-content>
              </kwd><kwd>
                <named-content content-type="order">Araneae</named-content>
              </kwd><kwd>
                <named-content content-type="family">Leptonetidae</named-content>
              </kwd></kwd-group><mixed-citation publication-type="journal"><person-group><name><surname>Liu</surname><given-names>Bin-Lu</given-names></name><name><surname>Yao</surname><given-names>Yan-bin</given-names></name><name><surname>Jiang</surname><given-names>Zi-Min</given-names></name><name><surname>Xiao</surname><given-names>Yong-hong</given-names></name><name><surname>Liu</surname><given-names>Ke-Ke</given-names></name></person-group><article-title>﻿Midget cave spiders (<tp:taxon-name><tp:taxon-name-part taxon-name-part-type="order">Araneae</tp:taxon-name-part></tp:taxon-name>, <tp:taxon-name><tp:taxon-name-part taxon-name-part-type="family">Leptonetidae</tp:taxon-name-part></tp:taxon-name>) from Jiangxi and Fujian Province, China</article-title><source>Zookeys</source><day>18</day><month>01</month><year>2024</year><volume>1189</volume><fpage>287</fpage><lpage>325</lpage><pub-id pub-id-type="doi">10.3897/zookeys.1189.111041</pub-id></mixed-citation></tp:treatment-meta><tp:nomenclature><label>﻿</label><tp:taxon-name>
              <object-id xmlns:xlink="http://www.w3.org/1999/xlink" content-type="arpha" xlink:type="simple">67C4DD3D-A9D8-5DAD-8BED-3267D8E3E1FF</object-id>
              <tp:taxon-name-part taxon-name-part-type="genus" reg="Longileptoneta">Longileptoneta</tp:taxon-name-part>
              <tp:taxon-name-part taxon-name-part-type="species" reg="renzhouensis">renzhouensis</tp:taxon-name-part>
              <object-id xmlns:xlink="http://www.w3.org/1999/xlink" content-type="zoobank" xlink:type="simple">https://zoobank.org/EA2C7512-B01E-4021-934F-8E40EE47555F</object-id>
            </tp:taxon-name><tp:taxon-authority>Yao &amp; Liu</tp:taxon-authority><tp:taxon-status xmlns:xlink="http://www.w3.org/1999/xlink" xlink:type="simple">sp. nov.</tp:taxon-status><xref ref-type="fig" rid="F19">Figs 19</xref><xref ref-type="fig" rid="F20">, 20</xref><xref ref-type="fig" rid="F21">, 21</xref><xref ref-type="fig" rid="F28">, 28E Vernacular name: 仁洲长弱蛛</xref></tp:nomenclature><tp:treatment-sec sec-type="material" id="SECID0EKCBG"><title>Material examined.</title><p><bold><italic>Holotype</italic></bold>: ♂, <bold>China</bold>: Fujian Province, Fuzhou City, Minhou County, Jingxi Town, Renzhou Village, Sandiejing Forest Park, <named-content xmlns:xlink="http://www.w3.org/1999/xlink" content-type="dwc:verbatimCoordinates" xlink:type="simple"><named-content content-type="geo-json" specific-use="{&#34;type&#34;:&#34;Point&#34;,&#34;coordinates&#34;:[119.151411,26.267586]}" id="NCID0E1CBG" xlink:type="simple">26°16'3.31"N, 119°09'5.08"E</named-content></named-content>, 24.X.2023, Y. Yao, J. Gong, R. Zhao &amp; M. Wu leg. (Lep-14). <bold><italic>Paratype</italic></bold>: 2 ♂, 2 ♀, the same data as the holotype (Lep-14); 1 ♂, 29.X.2023, other data as same as the holotype (Lep-14).</p></tp:treatment-sec><tp:treatment-sec sec-type="diagnosis" id="SECID0ECDBG"><title>Diagnosis.</title><p>The male of this species can be easily distinguished from other members of this genus by the very long curved spine-like prolateral sclerite with a feathery tip (Figs <xref ref-type="fig" rid="F19">19C–E</xref>, <xref ref-type="fig" rid="F20">20</xref>). The female resembles <italic><tp:taxon-name><tp:taxon-name-part taxon-name-part-type="genus" reg="Longileptoneta">L.</tp:taxon-name-part><tp:taxon-name-part taxon-name-part-type="species" reg="zhuxian">zhuxian</tp:taxon-name-part></tp:taxon-name></italic> Wang &amp; Li, 2020 (<xref ref-type="bibr" rid="B10">Wang et al. 2020</xref>: 700, fig. 16C) in having spheroid spermathecae and the subtrapezoid atrium, but can be separated by the slightly curved spermathecal stalk (vs waved) (Fig. <xref ref-type="fig" rid="F21">21C</xref>).</p><fig id="F19" position="float" orientation="portrait"><object-id xmlns:xlink="http://www.w3.org/1999/xlink" content-type="doi" xlink:type="simple">10.3897/zookeys.1189.111041.figure19</object-id><object-id xmlns:xlink="http://www.w3.org/1999/xlink" content-type="arpha" xlink:type="simple">190CD3FE-F654-586A-879D-AC82C650A552</object-id><label>Figure 19.</label><caption><p><italic><tp:taxon-name><tp:taxon-name-part taxon-name-part-type="genus" reg="Longileptoneta">Longileptoneta</tp:taxon-name-part><tp:taxon-name-part taxon-name-part-type="species" reg="renzhouensis">renzhouensis</tp:taxon-name-part></tp:taxon-name></italic> sp. nov., male holotype <bold>A</bold> habitus, dorsal view <bold>B</bold> B habitus, ventral view <bold>C</bold> palp, prolateral view <bold>D</bold> same, ventral view <bold>E</bold> same, retrolateral view. Abbreviations: Em – embolus, MA – medial apophysis, PL – prolateral lobe, PS – prolateral sclerite. Scale bars: 0.2 mm (<bold>A, B</bold>); 0.1 mm (<bold>C–E</bold>).</p></caption><graphic xmlns:xlink="http://www.w3.org/1999/xlink" xlink:href="zookeys-1189-287_article-111041__-g019.jpg" position="float" orientation="portrait" xlink:type="simple" id="oo_969283.jpg"><uri content-type="original_file" xlink:type="simple">https://binary.pensoft.net/fig/969283</uri></graphic></fig><fig id="F20" position="float" orientation="portrait"><object-id xmlns:xlink="http://www.w3.org/1999/xlink" content-type="doi" xlink:type="simple">10.3897/zookeys.1189.111041.figure20</object-id><object-id xmlns:xlink="http://www.w3.org/1999/xlink" content-type="arpha" xlink:type="simple">D7C22466-2DB0-501E-9126-E428A06D2961</object-id><label>Figure 20.</label><caption><p>SEM micrographs of <italic><tp:taxon-name><tp:taxon-name-part taxon-name-part-type="genus" reg="Longileptoneta">Longileptoneta</tp:taxon-name-part><tp:taxon-name-part taxon-name-part-type="species" reg="renzhouensis">renzhouensis</tp:taxon-name-part></tp:taxon-name></italic> sp. nov., male palp <bold>A</bold> palp, prolateral view <bold>B</bold> detail of tegular apophysis, prolateral view <bold>C</bold> palp, ventral view <bold>D</bold> same, detail of tegular apophysis, ventral view <bold>E</bold> same, ventral view <bold>F</bold> same, detail of conductor and prolateral sclerite, ventral view. Abbreviations: Con – conductor, Em – embolus, MA – medial apophysis, PS – prolateral sclerite.</p></caption><graphic xmlns:xlink="http://www.w3.org/1999/xlink" xlink:href="zookeys-1189-287_article-111041__-g020.jpg" position="float" orientation="portrait" xlink:type="simple" id="oo_969284.jpg"><uri content-type="original_file" xlink:type="simple">https://binary.pensoft.net/fig/969284</uri></graphic></fig><fig id="F21" position="float" orientation="portrait"><object-id xmlns:xlink="http://www.w3.org/1999/xlink" content-type="doi" xlink:type="simple">10.3897/zookeys.1189.111041.figure21</object-id><object-id xmlns:xlink="http://www.w3.org/1999/xlink" content-type="arpha" xlink:type="simple">493E9E08-21DE-5B35-BF9A-58820F45789D</object-id><label>Figure 21.</label><caption><p><italic><tp:taxon-name><tp:taxon-name-part taxon-name-part-type="genus" reg="Longileptoneta">Longileptoneta</tp:taxon-name-part><tp:taxon-name-part taxon-name-part-type="species" reg="renzhouensis">renzhouensis</tp:taxon-name-part></tp:taxon-name></italic> sp. nov., female paratype <bold>A</bold> habitus, dorsal view <bold>B</bold> same, ventral view <bold>C</bold> vulva, dorsal view. Abbreviations: At – atrium, Spe – spermathecae, SS – spermathecae stalk. Scale bars: 0.2 mm (<bold>A, B</bold>); 0.1 mm (<bold>C</bold>).</p></caption><graphic xmlns:xlink="http://www.w3.org/1999/xlink" xlink:href="zookeys-1189-287_article-111041__-g021.jpg" position="float" orientation="portrait" xlink:type="simple" id="oo_969285.jpg"><uri content-type="original_file" xlink:type="simple">https://binary.pensoft.net/fig/969285</uri></graphic></fig></tp:treatment-sec><tp:treatment-sec sec-type="description" id="SECID0EPHBG"><title>Description.</title><p><bold>Male</bold> (holotype). Habitus as in Fig. <xref ref-type="fig" rid="F19">19A, B</xref>. Total length 2.73. Carapace 1 long, 0.9 wide. Eye sizes and interdistances: ALE 0.08, PME 0.08, PLE 0.08; ALE–PME 0.13, PLE–PLE 0.12, PLE–PME 0.04; AER 0.16, PER 0.20. Clypeus 0.22 high. Chelicerae (Fig. <xref ref-type="fig" rid="F19">19B</xref>) with nine promarginal and ten retromarginal teeth. Endites with several long setae laterally. Labium sub-rectangular, anteriorly with more than three pairs of strong setae. Sternum (Fig. <xref ref-type="fig" rid="F19">19B</xref>) shield-shaped, slightly longer than wide, with sparse setae on surface, posterior end blunt. Leg measurements: I 8.38 (2.21, 0.33, 2.62, 2.19 1.03); II 5.62 (1.57, 0.31, 1.86, 1.26, 0.62); III 5.21 (1.37, 0.34, 1.40, 1.26, 0.84); IV 6.95 (1.76, 0.33, 2.22, 1.68, 0.96). Pedicel 0.11. Abdomen 1.60 long, 1.01 wide.</p><p><bold><italic>Coloration</italic></bold> (Fig. <xref ref-type="fig" rid="F19">19A, B</xref>). Carapace yellow, with radial yellow stripes submarginally, clypeus mottled. Chelicerae and endites yellow to dark brown, mottled. Labium brown, mottled. Sternum dark brown, mottled. Legs yellow to dark brown, mottled. Abdomen dorsally yellowish, with three pairs of black spots, anterior part mottled; venter black, mottled.</p><p><bold><italic>Palp</italic></bold> (Figs <xref ref-type="fig" rid="F19">19C–E</xref>, <xref ref-type="fig" rid="F20">20</xref>). Femur with three rows of short strong spines ventrally, dorsally, and prolaterally; patella lacking spine; tibia with one columnar apophysis, armed with one straight spine, and one long and very thick spine, slightly shorter than the apophysis. Cymbium with a distinct constriction medially. Tip of bulb: one broad median apophysis, with a furcate tip, including one long membranous and one hook-shaped; prolateral lobe finger-like; conductor membranous, touching with prolateral sclerite; prolateral sclerite waved, needle-like, with a feathery tip. Embolus short hook-shaped, with a broad base.</p><p><bold>Female</bold> (paratype). Habitus as in Fig. <xref ref-type="fig" rid="F21">21A, B</xref>. Total length 2.23. Carapace 0.94 long, 0.86 wide. Eye sizes and interdistances: ALE 0.09, PME 0.08, PLE 0.08; ALE–PME 0.11, PLE–PLE 0.11, PLE–PME 0.04; AER 0.17, PER 0.18. Clypeus 0.19 high. Chelicerae (Fig. <xref ref-type="fig" rid="F21">21B</xref>) with nine promarginal and ten retromarginal teeth. Endites with several long spines anterolaterally. Sternum (Fig. <xref ref-type="fig" rid="F21">21B</xref>) shield-shaped, nearly as long as wide, with dense scale-like surface, lateral margin thickened, posterior end blunt. Leg measurements: I 7.40 (1.98, 0.31, 2.42, 1.57, 1.12); II 5.56 (1.51, 0.33, 1.63, 1.23, 0.86); III 4.59 (1.33, 0.31, 1.21, 1.03, 0.71); IV 6.70 (1.98, 0.33, 1.96, 1.47, 0.96). Pedicel 0.04. Abdomen 1.41 long, 0.84 wide.</p><p><bold><italic>Vulva</italic></bold> (Fig. <xref ref-type="fig" rid="F21">21C</xref>). Internal genitalia with sub-trapezoidal atrium, spherical spermathecae, and slightly curved spermathecal stalk.</p></tp:treatment-sec><tp:treatment-sec sec-type="distribution" id="SECID0EYJBG"><title>Distribution.</title><p>Known only from the type locality in Fujian Province, China (Fig. <xref ref-type="fig" rid="F29">29</xref>).</p></tp:treatment-sec><tp:treatment-sec sec-type="etymology" id="SECID0ECKBG"><title>Etymology.</title><p>The name is taken from the type locality.</p></tp:treatment-sec><tp:treatment-sec><!--Section generated to contain objects referenced in tp:taxon-treatment.--><fig id="F28" position="float" orientation="portrait"><object-id xmlns:xlink="http://www.w3.org/1999/xlink" content-type="doi" xlink:type="simple">10.3897/zookeys.1189.111041.figure28</object-id><object-id xmlns:xlink="http://www.w3.org/1999/xlink" content-type="arpha" xlink:type="simple">97E722AE-49CD-5284-8490-8EE9E1CD1DA6</object-id><label>Figure 28.</label><caption><p>Photographs of living specimens from China. <bold>A</bold><italic><tp:taxon-name><tp:taxon-name-part taxon-name-part-type="genus" reg="Longileptoneta">Longileptoneta</tp:taxon-name-part><tp:taxon-name-part taxon-name-part-type="species" reg="guadunensis">guadunensis</tp:taxon-name-part></tp:taxon-name></italic> sp. nov., <bold>B</bold><italic><tp:taxon-name><tp:taxon-name-part taxon-name-part-type="genus" reg="Longileptoneta">L.</tp:taxon-name-part><tp:taxon-name-part taxon-name-part-type="species" reg="huboliao">huboliao</tp:taxon-name-part></tp:taxon-name></italic> sp. nov. <bold>C</bold><italic><tp:taxon-name><tp:taxon-name-part taxon-name-part-type="genus" reg="Longileptoneta">L.</tp:taxon-name-part><tp:taxon-name-part taxon-name-part-type="species" reg="jiaxiani">jiaxiani</tp:taxon-name-part></tp:taxon-name></italic> sp. nov. <bold>D</bold><italic><tp:taxon-name><tp:taxon-name-part taxon-name-part-type="genus" reg="Longileptoneta">L.</tp:taxon-name-part><tp:taxon-name-part taxon-name-part-type="species" reg="letuensis">letuensis</tp:taxon-name-part></tp:taxon-name></italic> sp. nov. <bold>E</bold><italic><tp:taxon-name><tp:taxon-name-part taxon-name-part-type="genus" reg="Longileptoneta">L.</tp:taxon-name-part><tp:taxon-name-part taxon-name-part-type="species" reg="renzhouensis">renzhouensis</tp:taxon-name-part></tp:taxon-name></italic> sp. nov. <bold>F</bold><italic><tp:taxon-name><tp:taxon-name-part taxon-name-part-type="genus" reg="Longileptoneta">L.</tp:taxon-name-part><tp:taxon-name-part taxon-name-part-type="species" reg="tianmenensis">tianmenensis</tp:taxon-name-part></tp:taxon-name></italic> sp. nov. <bold>G, H</bold><italic><tp:taxon-name><tp:taxon-name-part taxon-name-part-type="genus" reg="Pararana">Pararana</tp:taxon-name-part><tp:taxon-name-part taxon-name-part-type="species" reg="mingxuani">mingxuani</tp:taxon-name-part></tp:taxon-name></italic> sp. nov.</p></caption><graphic xmlns:xlink="http://www.w3.org/1999/xlink" xlink:href="zookeys-1189-287_article-111041__-g028.jpg" position="float" orientation="portrait" xlink:type="simple" id="oo_969292.jpg"><uri content-type="original_file" xlink:type="simple">https://binary.pensoft.net/fig/969292</uri></graphic></fig><fig id="F29" position="float" orientation="portrait"><object-id xmlns:xlink="http://www.w3.org/1999/xlink" content-type="doi" xlink:type="simple">10.3897/zookeys.1189.111041.figure29</object-id><object-id xmlns:xlink="http://www.w3.org/1999/xlink" content-type="arpha" xlink:type="simple">E544D3D4-C4B5-5121-A71A-6D7923F386B5</object-id><label>Figure 29.</label><caption><p>Records of <italic><tp:taxon-name><tp:taxon-name-part taxon-name-part-type="genus" reg="Falcileptoneta">Falcileptoneta</tp:taxon-name-part><tp:taxon-name-part taxon-name-part-type="species" reg="monodactyla">monodactyla</tp:taxon-name-part></tp:taxon-name></italic> (Yin, Wang &amp; Wang, 1984), <italic><tp:taxon-name><tp:taxon-name-part taxon-name-part-type="genus" reg="Leptonetela">Leptonetela</tp:taxon-name-part><tp:taxon-name-part taxon-name-part-type="species" reg="dawu">dawu</tp:taxon-name-part></tp:taxon-name></italic> sp. nov., <italic><tp:taxon-name><tp:taxon-name-part taxon-name-part-type="genus" reg="Leptonetela">L.</tp:taxon-name-part><tp:taxon-name-part taxon-name-part-type="species" reg="yuanhaoi">yuanhaoi</tp:taxon-name-part></tp:taxon-name></italic> sp. nov. and <italic><tp:taxon-name><tp:taxon-name-part taxon-name-part-type="genus" reg="Leptonetela">L.</tp:taxon-name-part><tp:taxon-name-part taxon-name-part-type="species" reg="zuojiashan">zuojiashan</tp:taxon-name-part></tp:taxon-name></italic> sp. nov. from Jiangxi; <italic><tp:taxon-name><tp:taxon-name-part taxon-name-part-type="genus" reg="Longileptoneta">Longileptoneta</tp:taxon-name-part><tp:taxon-name-part taxon-name-part-type="species" reg="guadunensis">guadunensis</tp:taxon-name-part></tp:taxon-name></italic> sp. nov., <italic><tp:taxon-name><tp:taxon-name-part taxon-name-part-type="genus" reg="Longileptoneta">L.</tp:taxon-name-part><tp:taxon-name-part taxon-name-part-type="species" reg="huboliao">huboliao</tp:taxon-name-part></tp:taxon-name></italic> sp. nov., <italic><tp:taxon-name><tp:taxon-name-part taxon-name-part-type="genus" reg="Longileptoneta">L.</tp:taxon-name-part><tp:taxon-name-part taxon-name-part-type="species" reg="jiaxiani">jiaxiani</tp:taxon-name-part></tp:taxon-name></italic> sp. nov., <italic><tp:taxon-name><tp:taxon-name-part taxon-name-part-type="genus" reg="Longileptoneta">L.</tp:taxon-name-part><tp:taxon-name-part taxon-name-part-type="species" reg="letuensis">letuensis</tp:taxon-name-part></tp:taxon-name></italic> sp. nov., <italic><tp:taxon-name><tp:taxon-name-part taxon-name-part-type="genus" reg="Longileptoneta">L.</tp:taxon-name-part><tp:taxon-name-part taxon-name-part-type="species" reg="renzhouensis">renzhouensis</tp:taxon-name-part></tp:taxon-name></italic> sp. nov., <italic><tp:taxon-name><tp:taxon-name-part taxon-name-part-type="genus" reg="Longileptoneta">L.</tp:taxon-name-part><tp:taxon-name-part taxon-name-part-type="species" reg="tianmenensis">tianmenensis</tp:taxon-name-part></tp:taxon-name></italic> sp. nov., and <italic><tp:taxon-name><tp:taxon-name-part taxon-name-part-type="genus" reg="Pararana">Pararana</tp:taxon-name-part><tp:taxon-name-part taxon-name-part-type="species" reg="mingxuani">mingxuani</tp:taxon-name-part></tp:taxon-name></italic> sp. nov. from Fujian, China.</p></caption><graphic xmlns:xlink="http://www.w3.org/1999/xlink" xlink:href="zookeys-1189-287_article-111041__-g029.jpg" position="float" orientation="portrait" xlink:type="simple" id="oo_969293.jpg"><uri content-type="original_file" xlink:type="simple">https://binary.pensoft.net/fig/969293</uri></graphic></fig></tp:treatment-sec><ref-list><ref id="B10"><mixed-citation xmlns:xlink="http://www.w3.org/1999/xlink" xlink:type="simple"><person-group><name name-style="western"><surname>Wang</surname><given-names>CX</given-names></name><name name-style="western"><surname>Li</surname><given-names>SQ</given-names></name><name name-style="western"><surname>Zhu</surname><given-names>WH</given-names></name></person-group> (<year>2020</year>) <article-title>Taxonomic notes on <tp:taxon-name><tp:taxon-name-part taxon-name-part-type="family">Leptonetidae</tp:taxon-name-part></tp:taxon-name> (<tp:taxon-name><tp:taxon-name-part taxon-name-part-type="class">Arachnida</tp:taxon-name-part></tp:taxon-name>, <tp:taxon-name><tp:taxon-name-part taxon-name-part-type="order">Araneae</tp:taxon-name-part></tp:taxon-name>) from China, with descriptions of one new genus and eight new species.</article-title><source>Zoological Research</source><volume>41</volume>(<issue>6</issue>): <fpage>684</fpage>–<lpage>704</lpage>. <ext-link xlink:href="10.24272/j.issn.2095-8137.2020.214" ext-link-type="doi" xlink:type="simple">https://doi.org/10.24272/j.issn.2095-8137.2020.214</ext-link></mixed-citation></ref></ref-list></tp:taxon-treatment>
