# Supplementary material for: ﻿Midget cave spiders (Araneae, Leptonetidae) from Jiangxi and Fujian Province, China
Source: Zookeys. 2024 Jan 18;1189:287–325. doi: 10.3897/zookeys.1189.111041 (PMC10836598; doi:10.3897/zookeys.1189.111041)
Supplement: XML Treatment for Pararana mingxuani [file zookeys.1189.111041-treatment11.xml]

<!DOCTYPE tp:taxon-treatment
  PUBLIC "-//TaxonX//DTD Taxonomic Treatment Publishing DTD v0 20100105//EN" "tax-treatment-NSO.dtd">
<tp:taxon-treatment xmlns:tp="http://www.plazi.org/taxpub"><tp:treatment-meta><kwd-group><label>Taxon classification</label><kwd>
                <named-content content-type="kingdom">Animalia</named-content>
              </kwd><kwd>
                <named-content content-type="order">Araneae</named-content>
              </kwd><kwd>
                <named-content content-type="family">Leptonetidae</named-content>
              </kwd></kwd-group><mixed-citation publication-type="journal"><person-group><name><surname>Liu</surname><given-names>Bin-Lu</given-names></name><name><surname>Yao</surname><given-names>Yan-bin</given-names></name><name><surname>Jiang</surname><given-names>Zi-Min</given-names></name><name><surname>Xiao</surname><given-names>Yong-hong</given-names></name><name><surname>Liu</surname><given-names>Ke-Ke</given-names></name></person-group><article-title>﻿Midget cave spiders (<tp:taxon-name><tp:taxon-name-part taxon-name-part-type="order">Araneae</tp:taxon-name-part></tp:taxon-name>, <tp:taxon-name><tp:taxon-name-part taxon-name-part-type="family">Leptonetidae</tp:taxon-name-part></tp:taxon-name>) from Jiangxi and Fujian Province, China</article-title><source>Zookeys</source><day>18</day><month>01</month><year>2024</year><volume>1189</volume><fpage>287</fpage><lpage>325</lpage><pub-id pub-id-type="doi">10.3897/zookeys.1189.111041</pub-id></mixed-citation></tp:treatment-meta><tp:nomenclature><label>﻿</label><tp:taxon-name>
              <object-id xmlns:xlink="http://www.w3.org/1999/xlink" content-type="arpha" xlink:type="simple">28041C1D-AC15-59AB-9E4C-9E69A048484A</object-id>
              <tp:taxon-name-part taxon-name-part-type="genus" reg="Pararana">Pararana</tp:taxon-name-part>
              <tp:taxon-name-part taxon-name-part-type="species" reg="mingxuani">mingxuani</tp:taxon-name-part>
              <object-id xmlns:xlink="http://www.w3.org/1999/xlink" content-type="zoobank" xlink:type="simple">https://zoobank.org/CDB6306E-1FF8-49B4-B68C-F2ECEA5FD3D5</object-id>
            </tp:taxon-name><tp:taxon-authority>Yao &amp; Liu</tp:taxon-authority><tp:taxon-status xmlns:xlink="http://www.w3.org/1999/xlink" xlink:type="simple">sp. nov.</tp:taxon-status><xref ref-type="fig" rid="F25">Figs 25</xref><xref ref-type="fig" rid="F26">, 26</xref><xref ref-type="fig" rid="F27">, 27</xref><xref ref-type="fig" rid="F28">, 28G, H Vernacular name: 明轩拟正弱蛛</xref></tp:nomenclature><tp:treatment-sec sec-type="material" id="SECID0ELWBG"><title>Material examined.</title><p><bold><italic>Holotype</italic></bold>: ♂, Fujian Province, Fuzhou City, Yongtai County, Geling Town, Xiyang Village, Tianmen Mountain, <named-content xmlns:xlink="http://www.w3.org/1999/xlink" content-type="dwc:verbatimCoordinates" xlink:type="simple"><named-content content-type="geo-json" specific-use="{&#34;type&#34;:&#34;Point&#34;,&#34;coordinates&#34;:[119.018075,25.818778]}" id="NCID0EZWBG" xlink:type="simple">25°49'7.6"N, 119°1'5.07"E</named-content></named-content>, 10.IV.2023, R. Zhao, J. Gong &amp; M. Wu leg. (Lep-9). <bold><italic>Paratype</italic></bold>: 1 ♂, 1 ♀, Fujian Province, Fuzhou City, Minhou County, Nanyu Town, <named-content xmlns:xlink="http://www.w3.org/1999/xlink" content-type="dwc:verbatimCoordinates" xlink:type="simple"><named-content content-type="geo-json" specific-use="{&#34;type&#34;:&#34;Point&#34;,&#34;coordinates&#34;:[119.221075,25.973347]}" id="NCID0EEXBG" xlink:type="simple">25°58'24.05"N, 119°13'15.87"E</named-content></named-content>, 5.VI.2023, Y. Yao, W. Zhang, M. Wu &amp; R. Zhao leg. (Lep-9).</p></tp:treatment-sec><tp:treatment-sec sec-type="diagnosis" id="SECID0EJXBG"><title>Diagnosis.</title><p>The male of this species is similar to that of <italic><tp:taxon-name><tp:taxon-name-part taxon-name-part-type="genus" reg="Pararana">Pararana</tp:taxon-name-part><tp:taxon-name-part taxon-name-part-type="species" reg="gaofani">gaofani</tp:taxon-name-part></tp:taxon-name></italic> Lin &amp; Li, 2022 (<xref ref-type="bibr" rid="B3">Lin et al. 2022</xref>: 217, figs 17A–C, 18A, B) in having the cymbium with a notch and the swollen patella, but can be easily separated by the patella with seven short tooth-like spines (vs four long relatively thick spines), the tibia with a thick spine (vs absent), the long lamellar median apophysis (vs the relatively short horn-like median apophysis) and the slightly curved rod-like embolus (vs horn-like) (Figs <xref ref-type="fig" rid="F25">25B–D</xref>, <xref ref-type="fig" rid="F26">26</xref>). The female can be easily distinguished by the oval atrium and the short S-shaped spermathecal stalk (Fig. <xref ref-type="fig" rid="F27">27C</xref>).</p><fig id="F25" position="float" orientation="portrait"><object-id xmlns:xlink="http://www.w3.org/1999/xlink" content-type="doi" xlink:type="simple">10.3897/zookeys.1189.111041.figure25</object-id><object-id xmlns:xlink="http://www.w3.org/1999/xlink" content-type="arpha" xlink:type="simple">416BFCA5-C9FB-5134-9E9E-37FEE4C97953</object-id><label>Figure 25.</label><caption><p><italic><tp:taxon-name><tp:taxon-name-part taxon-name-part-type="genus" reg="Pararana">Pararana</tp:taxon-name-part><tp:taxon-name-part taxon-name-part-type="species" reg="mingxuani">mingxuani</tp:taxon-name-part></tp:taxon-name></italic> sp. nov., male holotype <bold>A</bold> habitus, dorsal view <bold>B</bold> palp, prolateral view <bold>C</bold> same, ventral view <bold>D</bold> same, retrolateral view. Abbreviations: Con – conductor, Em – embolus, MA – medial apophysis, PL – prolateral lobe, RL – retrolateral lobe. Scale bars: 0.2 mm (<bold>A</bold>); 0.1 mm (<bold>B–D</bold>).</p></caption><graphic xmlns:xlink="http://www.w3.org/1999/xlink" xlink:href="zookeys-1189-287_article-111041__-g025.jpg" position="float" orientation="portrait" xlink:type="simple" id="oo_969289.jpg"><uri content-type="original_file" xlink:type="simple">https://binary.pensoft.net/fig/969289</uri></graphic></fig><fig id="F26" position="float" orientation="portrait"><object-id xmlns:xlink="http://www.w3.org/1999/xlink" content-type="doi" xlink:type="simple">10.3897/zookeys.1189.111041.figure26</object-id><object-id xmlns:xlink="http://www.w3.org/1999/xlink" content-type="arpha" xlink:type="simple">233D6E7A-EA61-558B-807F-D6CA47B9EF1D</object-id><label>Figure 26.</label><caption><p>SEM micrographs of <italic><tp:taxon-name><tp:taxon-name-part taxon-name-part-type="genus" reg="Pararana">Pararana</tp:taxon-name-part><tp:taxon-name-part taxon-name-part-type="species" reg="mingxuani">mingxuani</tp:taxon-name-part></tp:taxon-name></italic> sp. nov., male palp <bold>A</bold> ventral view <bold>B</bold> patella, retrolateral view <bold>C</bold> detail of patellar spines, retrolateral view <bold>D</bold> detail of tegular apophysis, ventral view <bold>E</bold> detail of conductor and embolus, ventral view. Abbreviations: Con – conductor, Em – embolus, MA – medial apophysis.</p></caption><graphic xmlns:xlink="http://www.w3.org/1999/xlink" xlink:href="zookeys-1189-287_article-111041__-g026.jpg" position="float" orientation="portrait" xlink:type="simple" id="oo_969290.jpg"><uri content-type="original_file" xlink:type="simple">https://binary.pensoft.net/fig/969290</uri></graphic></fig><fig id="F27" position="float" orientation="portrait"><object-id xmlns:xlink="http://www.w3.org/1999/xlink" content-type="doi" xlink:type="simple">10.3897/zookeys.1189.111041.figure27</object-id><object-id xmlns:xlink="http://www.w3.org/1999/xlink" content-type="arpha" xlink:type="simple">91411048-0810-5479-BCC9-0E618A703D27</object-id><label>Figure 27.</label><caption><p><italic><tp:taxon-name><tp:taxon-name-part taxon-name-part-type="genus" reg="Pararana">Pararana</tp:taxon-name-part><tp:taxon-name-part taxon-name-part-type="species" reg="mingxuani">mingxuani</tp:taxon-name-part></tp:taxon-name></italic> sp. nov., female paratype <bold>A</bold> habitus, dorsal view <bold>B</bold> same, ventral view <bold>C</bold> vulva, dorsal view. Abbreviations: At – atrium, Spe – spermathecae, SS – spermathecae stalk. Scale bars: 0.1 mm.</p></caption><graphic xmlns:xlink="http://www.w3.org/1999/xlink" xlink:href="zookeys-1189-287_article-111041__-g027.jpg" position="float" orientation="portrait" xlink:type="simple" id="oo_969291.jpg"><uri content-type="original_file" xlink:type="simple">https://binary.pensoft.net/fig/969291</uri></graphic></fig><fig id="F28" position="float" orientation="portrait"><object-id xmlns:xlink="http://www.w3.org/1999/xlink" content-type="doi" xlink:type="simple">10.3897/zookeys.1189.111041.figure28</object-id><object-id xmlns:xlink="http://www.w3.org/1999/xlink" content-type="arpha" xlink:type="simple">97E722AE-49CD-5284-8490-8EE9E1CD1DA6</object-id><label>Figure 28.</label><caption><p>Photographs of living specimens from China. <bold>A</bold><italic><tp:taxon-name><tp:taxon-name-part taxon-name-part-type="genus" reg="Longileptoneta">Longileptoneta</tp:taxon-name-part><tp:taxon-name-part taxon-name-part-type="species" reg="guadunensis">guadunensis</tp:taxon-name-part></tp:taxon-name></italic> sp. nov., <bold>B</bold><italic><tp:taxon-name><tp:taxon-name-part taxon-name-part-type="genus" reg="Longileptoneta">L.</tp:taxon-name-part><tp:taxon-name-part taxon-name-part-type="species" reg="huboliao">huboliao</tp:taxon-name-part></tp:taxon-name></italic> sp. nov. <bold>C</bold><italic><tp:taxon-name><tp:taxon-name-part taxon-name-part-type="genus" reg="Longileptoneta">L.</tp:taxon-name-part><tp:taxon-name-part taxon-name-part-type="species" reg="jiaxiani">jiaxiani</tp:taxon-name-part></tp:taxon-name></italic> sp. nov. <bold>D</bold><italic><tp:taxon-name><tp:taxon-name-part taxon-name-part-type="genus" reg="Longileptoneta">L.</tp:taxon-name-part><tp:taxon-name-part taxon-name-part-type="species" reg="letuensis">letuensis</tp:taxon-name-part></tp:taxon-name></italic> sp. nov. <bold>E</bold><italic><tp:taxon-name><tp:taxon-name-part taxon-name-part-type="genus" reg="Longileptoneta">L.</tp:taxon-name-part><tp:taxon-name-part taxon-name-part-type="species" reg="renzhouensis">renzhouensis</tp:taxon-name-part></tp:taxon-name></italic> sp. nov. <bold>F</bold><italic><tp:taxon-name><tp:taxon-name-part taxon-name-part-type="genus" reg="Longileptoneta">L.</tp:taxon-name-part><tp:taxon-name-part taxon-name-part-type="species" reg="tianmenensis">tianmenensis</tp:taxon-name-part></tp:taxon-name></italic> sp. nov. <bold>G, H</bold><italic><tp:taxon-name><tp:taxon-name-part taxon-name-part-type="genus" reg="Pararana">Pararana</tp:taxon-name-part><tp:taxon-name-part taxon-name-part-type="species" reg="mingxuani">mingxuani</tp:taxon-name-part></tp:taxon-name></italic> sp. nov.</p></caption><graphic xmlns:xlink="http://www.w3.org/1999/xlink" xlink:href="zookeys-1189-287_article-111041__-g028.jpg" position="float" orientation="portrait" xlink:type="simple" id="oo_969292.jpg"><uri content-type="original_file" xlink:type="simple">https://binary.pensoft.net/fig/969292</uri></graphic></fig></tp:treatment-sec><tp:treatment-sec sec-type="description" id="SECID0EW5BG"><title>Description.</title><p><bold>Male</bold> (holotype). Habitus as in Fig. <xref ref-type="fig" rid="F25">25A</xref>. Total length 2.32. Carapace 0.97 long, 0.81 wide. Eye sizes and interdistances: ALE 0.05, PME 0.04, PLE 0.05; ALE–PME 0.10, PLE–PLE 0.06, PLE–PME 0.05; AER 0.11, PER 0.13. Clypeus 0.23 high. Chelicerae (Fig. <xref ref-type="fig" rid="F25">25A</xref>) with 13 promarginal and five retromarginal teeth. Endites with several long setae laterally and seven leaf-shaped setae anteriorly. Labium sub-rectangular, anterolaterally with two pairs of strong setae and anteriorly with eight setae. Sternum shield-shaped, longer than wide, with sparse setae on surface, posterior end very blunt. Leg measurements: I (2.00, 0.33, other segments broken); II 5.86 (1.54, 0.32, 1.78, 1.42, 0.80); III 4.78 (1.35, 0.29, 1.15, 1.19, 0.80); IV (1.77, 0.28, other segments broken). Pedicel 0.08. Abdomen 1.36 long, 0.76 wide.</p><p><bold><italic>Coloration</italic></bold> (Fig. <xref ref-type="fig" rid="F25">25A</xref>). Carapace yellow, with dark radial stripes. Chelicerae yellow to brown. Endites yellow to dark brown. Labium yellow brown. Legs with dark annulations on each segment except tarsi. Abdomen yellow.</p><p><bold><italic>Palp</italic></bold> (Figs <xref ref-type="fig" rid="F25">25B–D</xref>, <xref ref-type="fig" rid="F26">26</xref>). Femur with four rows of short strong spines ventrally, dorsally, and prolaterally; patella expanded, with seven stout spines; tibia with a very thick spine retrolaterally. Cymbium with a notch subapically. Bulb: prolateral lobe banded, long; embolus rod-like, slightly curved, with a broad base and a net-shaped surface; median apophysis lamellar, shorter than conductor; conductor membranous, with serrulate margin; retrolateral lobe blunt, tongue-shaped, touching base of conductor.</p><p><bold>Female</bold> (paratype). Habitus as in Fig. <xref ref-type="fig" rid="F27">27A, B</xref>. Total length 1.83. Carapace 0.86 long, 0.76 wide. Eye sizes and interdistances: ALE 0.06, PME 0.04, PLE 0.05; ALE-PME 0.07, PLE-PLE 0.07, PLE-PME 0.05, AER 0.09, PER 0.14, Clypeus 0.20 high. Chelicerae (Fig. <xref ref-type="fig" rid="F27">27B</xref>) with 12 promarginal and four retromarginal teeth. Endites with several long spines anterolaterally. Sternum (Fig. <xref ref-type="fig" rid="F27">27B</xref>) shield-shaped, nearly as long as wide, with dense scale-like surface, lateral margin thickened, posterior end blunt. Leg measurements: I 4.68 (1.20, 0.24, 1.40, 1.13, 0.71); II 4.74 (1.18, 0.20, 1.49, 1.17, 0.70); III 3.03 (0.82, 0.20, 0.79, 0.74, 0.48); IV (1.03, 0.21, other segments broken). Pedicel 0.04. Abdomen 1.17 long, 0.84 wide.</p><p><bold><italic>Coloration</italic></bold> (Fig. <xref ref-type="fig" rid="F27">27A, B</xref>). Darker than male.</p><p><bold><italic>Vulva</italic></bold> (Fig. <xref ref-type="fig" rid="F27">27C</xref>). Internal genitalia with bell-shaped atrium, the spheroidal spermathecae and the S-shaped spermathecal stalk including two turns.</p></tp:treatment-sec><tp:treatment-sec sec-type="distribution" id="SECID0EHBAI"><title>Distribution.</title><p>Known only from the type locality in Fujian Province, China (Fig. <xref ref-type="fig" rid="F29">29</xref>).</p><fig id="F29" position="float" orientation="portrait"><object-id xmlns:xlink="http://www.w3.org/1999/xlink" content-type="doi" xlink:type="simple">10.3897/zookeys.1189.111041.figure29</object-id><object-id xmlns:xlink="http://www.w3.org/1999/xlink" content-type="arpha" xlink:type="simple">E544D3D4-C4B5-5121-A71A-6D7923F386B5</object-id><label>Figure 29.</label><caption><p>Records of <italic><tp:taxon-name><tp:taxon-name-part taxon-name-part-type="genus" reg="Falcileptoneta">Falcileptoneta</tp:taxon-name-part><tp:taxon-name-part taxon-name-part-type="species" reg="monodactyla">monodactyla</tp:taxon-name-part></tp:taxon-name></italic> (Yin, Wang &amp; Wang, 1984), <italic><tp:taxon-name><tp:taxon-name-part taxon-name-part-type="genus" reg="Leptonetela">Leptonetela</tp:taxon-name-part><tp:taxon-name-part taxon-name-part-type="species" reg="dawu">dawu</tp:taxon-name-part></tp:taxon-name></italic> sp. nov., <italic><tp:taxon-name><tp:taxon-name-part taxon-name-part-type="genus" reg="Leptonetela">L.</tp:taxon-name-part><tp:taxon-name-part taxon-name-part-type="species" reg="yuanhaoi">yuanhaoi</tp:taxon-name-part></tp:taxon-name></italic> sp. nov. and <italic><tp:taxon-name><tp:taxon-name-part taxon-name-part-type="genus" reg="Leptonetela">L.</tp:taxon-name-part><tp:taxon-name-part taxon-name-part-type="species" reg="zuojiashan">zuojiashan</tp:taxon-name-part></tp:taxon-name></italic> sp. nov. from Jiangxi; <italic><tp:taxon-name><tp:taxon-name-part taxon-name-part-type="genus" reg="Longileptoneta">Longileptoneta</tp:taxon-name-part><tp:taxon-name-part taxon-name-part-type="species" reg="guadunensis">guadunensis</tp:taxon-name-part></tp:taxon-name></italic> sp. nov., <italic><tp:taxon-name><tp:taxon-name-part taxon-name-part-type="genus" reg="Longileptoneta">L.</tp:taxon-name-part><tp:taxon-name-part taxon-name-part-type="species" reg="huboliao">huboliao</tp:taxon-name-part></tp:taxon-name></italic> sp. nov., <italic><tp:taxon-name><tp:taxon-name-part taxon-name-part-type="genus" reg="Longileptoneta">L.</tp:taxon-name-part><tp:taxon-name-part taxon-name-part-type="species" reg="jiaxiani">jiaxiani</tp:taxon-name-part></tp:taxon-name></italic> sp. nov., <italic><tp:taxon-name><tp:taxon-name-part taxon-name-part-type="genus" reg="Longileptoneta">L.</tp:taxon-name-part><tp:taxon-name-part taxon-name-part-type="species" reg="letuensis">letuensis</tp:taxon-name-part></tp:taxon-name></italic> sp. nov., <italic><tp:taxon-name><tp:taxon-name-part taxon-name-part-type="genus" reg="Longileptoneta">L.</tp:taxon-name-part><tp:taxon-name-part taxon-name-part-type="species" reg="renzhouensis">renzhouensis</tp:taxon-name-part></tp:taxon-name></italic> sp. nov., <italic><tp:taxon-name><tp:taxon-name-part taxon-name-part-type="genus" reg="Longileptoneta">L.</tp:taxon-name-part><tp:taxon-name-part taxon-name-part-type="species" reg="tianmenensis">tianmenensis</tp:taxon-name-part></tp:taxon-name></italic> sp. nov., and <italic><tp:taxon-name><tp:taxon-name-part taxon-name-part-type="genus" reg="Pararana">Pararana</tp:taxon-name-part><tp:taxon-name-part taxon-name-part-type="species" reg="mingxuani">mingxuani</tp:taxon-name-part></tp:taxon-name></italic> sp. nov. from Fujian, China.</p></caption><graphic xmlns:xlink="http://www.w3.org/1999/xlink" xlink:href="zookeys-1189-287_article-111041__-g029.jpg" position="float" orientation="portrait" xlink:type="simple" id="oo_969293.jpg"><uri content-type="original_file" xlink:type="simple">https://binary.pensoft.net/fig/969293</uri></graphic></fig></tp:treatment-sec><tp:treatment-sec sec-type="etymology" id="SECID0EXFAI"><title>Etymology.</title><p>The species is named after Mr Mingxuan Wu, who collected the type specimens.</p></tp:treatment-sec><ref-list><ref id="B3"><mixed-citation xmlns:xlink="http://www.w3.org/1999/xlink" xlink:type="simple"><person-group><name name-style="western"><surname>Lin</surname><given-names>YJ</given-names></name><name name-style="western"><surname>Zhao</surname><given-names>HF</given-names></name><name name-style="western"><surname>Koh</surname><given-names>JKH</given-names></name><name name-style="western"><surname>Li</surname><given-names>SQ</given-names></name></person-group> (<year>2022</year>) <article-title>Taxonomy notes on twenty-eight spider species (<tp:taxon-name><tp:taxon-name-part taxon-name-part-type="class">Arachnida</tp:taxon-name-part></tp:taxon-name>: <tp:taxon-name><tp:taxon-name-part taxon-name-part-type="order">Araneae</tp:taxon-name-part></tp:taxon-name>) from Asia.</article-title><source>Zoological Systematics</source><volume>47</volume>(<issue>3</issue>): <fpage>198</fpage>–<lpage>270</lpage>. <ext-link xlink:href="10.11865/zs.2022303" ext-link-type="doi" xlink:type="simple">https://doi.org/10.11865/zs.2022303</ext-link></mixed-citation></ref></ref-list></tp:taxon-treatment>
